# Supplementary material for: Structure, Dynamics and Implied Gating Mechanism of a Human Cyclic Nucleotide-Gated Channel
Source: PLoS Comput Biol. 2014 Dec 4;10(12):e1003976. doi: 10.1371/journal.pcbi.1003976 (PMC4256070; doi:10.1371/journal.pcbi.1003976)
Supplement: Model S1 — The model structure of the human cone channel comprising of two CNGA3 and two CNGB3 subunits. (PDB) [file pcbi.1003976.s015.pdb]

ATOM      1  N   LEU A 167      67.095 -24.400  22.027  0.00  1.00           N  
ATOM      2  CA  LEU A 167      66.506 -23.044  22.086  0.00  1.00           C  
ATOM      3  C   LEU A 167      67.586 -22.030  21.927  0.00  1.00           C  
ATOM      4  O   LEU A 167      68.476 -22.180  21.090  0.00  1.00           O  
ATOM      5  CB  LEU A 167      65.757 -22.812  23.405  0.00  1.00           C  
ATOM      6  CG  LEU A 167      64.639 -23.818  23.706  0.00  1.00           C  
ATOM      7  CD1 LEU A 167      64.051 -23.547  25.084  0.00  1.00           C  
ATOM      8  CD2 LEU A 167      63.565 -23.722  22.633  0.00  1.00           C  
ATOM      9 1H   LEU A 167      67.000 -25.021  22.805  0.00  1.00           H  
ATOM     10 2H   LEU A 167      66.802 -25.042  21.319  0.00  1.00           H  
ATOM     11 3H   LEU A 167      68.080 -24.512  21.897  0.00  1.00           H  
ATOM     12  HA  LEU A 167      65.758 -22.937  21.301  0.00  1.00           H  
ATOM     13 1HB  LEU A 167      66.582 -22.949  24.103  0.00  1.00           H  
ATOM     14 2HB  LEU A 167      65.382 -21.792  23.481  0.00  1.00           H  
ATOM     15  HG  LEU A 167      65.077 -24.815  23.651  0.00  1.00           H  
ATOM     16 1HD1 LEU A 167      63.258 -24.266  25.290  0.00  1.00           H  
ATOM     17 2HD1 LEU A 167      64.832 -23.644  25.839  0.00  1.00           H  
ATOM     18 3HD1 LEU A 167      63.641 -22.538  25.113  0.00  1.00           H  
ATOM     19 1HD2 LEU A 167      62.771 -24.438  22.848  0.00  1.00           H  
ATOM     20 2HD2 LEU A 167      63.152 -22.713  22.621  0.00  1.00           H  
ATOM     21 3HD2 LEU A 167      64.002 -23.946  21.660  0.00  1.00           H  
ATOM     22  N   TYR A 168      67.527 -20.961  22.737  0.00  7.00           N  
ATOM     23  CA  TYR A 168      68.522 -19.936  22.678  0.00  7.00           C  
ATOM     24  C   TYR A 168      68.569 -19.442  21.271  0.00  7.00           C  
ATOM     25  O   TYR A 168      69.637 -19.183  20.719  0.00  7.00           O  
ATOM     26  CB  TYR A 168      69.891 -20.454  23.123  0.00  7.00           C  
ATOM     27  CG  TYR A 168      69.903 -21.032  24.521  0.00  7.00           C  
ATOM     28  CD1 TYR A 168      69.877 -22.403  24.726  0.00  7.00           C  
ATOM     29  CD2 TYR A 168      69.943 -20.203  25.633  0.00  7.00           C  
ATOM     30  CE1 TYR A 168      69.887 -22.936  26.001  0.00  7.00           C  
ATOM     31  CE2 TYR A 168      69.954 -20.724  26.912  0.00  7.00           C  
ATOM     32  CZ  TYR A 168      69.926 -22.092  27.092  0.00  7.00           C  
ATOM     33  OH  TYR A 168      69.938 -22.616  28.364  0.00  7.00           O  
ATOM     34  H   TYR A 168      66.770 -20.874  23.408  0.00  7.00           H  
ATOM     35  HA  TYR A 168      68.245 -19.113  23.338  0.00  7.00           H  
ATOM     36 1HB  TYR A 168      70.193 -21.223  22.410  0.00  7.00           H  
ATOM     37 2HB  TYR A 168      70.586 -19.616  23.070  0.00  7.00           H  
ATOM     38  HD1 TYR A 168      69.846 -23.064  23.859  0.00  7.00           H  
ATOM     39  HD2 TYR A 168      69.964 -19.123  25.483  0.00  7.00           H  
ATOM     40  HE1 TYR A 168      69.866 -24.016  26.147  0.00  7.00           H  
ATOM     41  HE2 TYR A 168      69.984 -20.056  27.772  0.00  7.00           H  
ATOM     42  HH  TYR A 168      69.967 -21.943  29.048  0.00  7.00           H  
ATOM     43  N   TYR A 169      67.389 -19.289  20.642  0.00  5.00           N  
ATOM     44  CA  TYR A 169      67.379 -18.781  19.307  0.00  5.00           C  
ATOM     45  C   TYR A 169      66.966 -17.356  19.430  0.00  5.00           C  
ATOM     46  O   TYR A 169      65.851 -17.052  19.860  0.00  5.00           O  
ATOM     47  CB  TYR A 169      66.428 -19.564  18.399  0.00  5.00           C  
ATOM     48  CG  TYR A 169      66.938 -20.935  18.013  0.00  5.00           C  
ATOM     49  CD1 TYR A 169      68.282 -21.255  18.134  0.00  5.00           C  
ATOM     50  CD2 TYR A 169      66.072 -21.905  17.532  0.00  5.00           C  
ATOM     51  CE1 TYR A 169      68.753 -22.506  17.783  0.00  5.00           C  
ATOM     52  CE2 TYR A 169      66.531 -23.159  17.178  0.00  5.00           C  
ATOM     53  CZ  TYR A 169      67.873 -23.456  17.305  0.00  5.00           C  
ATOM     54  OH  TYR A 169      68.335 -24.704  16.956  0.00  5.00           O  
ATOM     55  H   TYR A 169      66.512 -19.523  21.086  0.00  5.00           H  
ATOM     56  HA  TYR A 169      68.358 -18.924  18.849  0.00  5.00           H  
ATOM     57 1HB  TYR A 169      65.482 -19.664  18.932  0.00  5.00           H  
ATOM     58 2HB  TYR A 169      66.277 -18.966  17.500  0.00  5.00           H  
ATOM     59  HD1 TYR A 169      68.971 -20.500  18.512  0.00  5.00           H  
ATOM     60  HD2 TYR A 169      65.013 -21.665  17.433  0.00  5.00           H  
ATOM     61  HE1 TYR A 169      69.811 -22.743  17.882  0.00  5.00           H  
ATOM     62  HE2 TYR A 169      65.835 -23.908  16.801  0.00  5.00           H  
ATOM     63  HH  TYR A 169      67.641 -25.286  16.637  0.00  5.00           H  
ATOM     64  N   ARG A 170      67.872 -16.436  19.062  0.00  1.00           N  
ATOM     65  CA  ARG A 170      67.582 -15.043  19.201  0.00  1.00           C  
ATOM     66  C   ARG A 170      67.705 -14.436  17.851  0.00  1.00           C  
ATOM     67  O   ARG A 170      66.716 -14.062  17.236  0.00  1.00           O  
ATOM     68  CB  ARG A 170      68.449 -14.341  20.236  0.00  1.00           C  
ATOM     69  CG  ARG A 170      67.993 -14.514  21.676  0.00  1.00           C  
ATOM     70  CD  ARG A 170      68.889 -13.887  22.681  0.00  1.00           C  
ATOM     71  NE  ARG A 170      70.057 -14.680  23.026  0.00  1.00           N  
ATOM     72  CZ  ARG A 170      71.048 -14.269  23.841  0.00  1.00           C  
ATOM     73  NH1 ARG A 170      71.036 -13.064  24.367  0.00  1.00           N1+
ATOM     74  NH2 ARG A 170      72.046 -15.102  24.080  0.00  1.00           N  
ATOM     75  H   ARG A 170      68.765 -16.717  18.692  0.00  1.00           H  
ATOM     76  HA  ARG A 170      66.615 -14.914  19.689  0.00  1.00           H  
ATOM     77 1HB  ARG A 170      69.457 -14.738  20.128  0.00  1.00           H  
ATOM     78 2HB  ARG A 170      68.448 -13.281  19.984  0.00  1.00           H  
ATOM     79 1HG  ARG A 170      67.004 -14.069  21.783  0.00  1.00           H  
ATOM     80 2HG  ARG A 170      67.936 -15.581  21.895  0.00  1.00           H  
ATOM     81 1HD  ARG A 170      69.245 -12.934  22.292  0.00  1.00           H  
ATOM     82 2HD  ARG A 170      68.326 -13.717  23.599  0.00  1.00           H  
ATOM     83  HE  ARG A 170      70.311 -15.615  22.734  0.00  1.00           H  
ATOM     84 1HH1 ARG A 170      70.275 -12.433  24.160  0.00  1.00           H  
ATOM     85 2HH1 ARG A 170      71.788 -12.775  24.975  0.00  1.00           H  
ATOM     86 1HH2 ARG A 170      72.049 -16.018  23.653  0.00  1.00           H  
ATOM     87 2HH2 ARG A 170      72.802 -14.819  24.686  0.00  1.00           H  
ATOM     88  N   TRP A 171      68.954 -14.326  17.369  0.00  9.00           N  
ATOM     89  CA  TRP A 171      69.252 -13.735  16.102  0.00  9.00           C  
ATOM     90  C   TRP A 171      68.598 -14.572  15.054  0.00  9.00           C  
ATOM     91  O   TRP A 171      68.076 -14.061  14.067  0.00  9.00           O  
ATOM     92  CB  TRP A 171      70.761 -13.644  15.867  0.00  9.00           C  
ATOM     93  CG  TRP A 171      71.473 -12.788  16.871  0.00  9.00           C  
ATOM     94  CD1 TRP A 171      71.916 -11.513  16.687  0.00  9.00           C  
ATOM     95  CD2 TRP A 171      71.821 -13.145  18.215  0.00  9.00           C  
ATOM     96  CE2 TRP A 171      72.474 -12.037  18.784  0.00  9.00           C  
ATOM     97  CE3 TRP A 171      71.643 -14.297  18.991  0.00  9.00           C  
ATOM     98  NE1 TRP A 171      72.521 -11.052  17.830  0.00  9.00           N  
ATOM     99  CZ2 TRP A 171      72.949 -12.043  20.086  0.00  9.00           C  
ATOM    100  CZ3 TRP A 171      72.119 -14.302  20.297  0.00  9.00           C  
ATOM    101  CH2 TRP A 171      72.753 -13.208  20.829  0.00  9.00           C  
ATOM    102  H   TRP A 171      69.710 -14.681  17.937  0.00  9.00           H  
ATOM    103  HA  TRP A 171      68.927 -12.695  16.094  0.00  9.00           H  
ATOM    104 1HB  TRP A 171      71.213 -14.634  15.926  0.00  9.00           H  
ATOM    105 2HB  TRP A 171      70.963 -13.210  14.888  0.00  9.00           H  
ATOM    106  HD1 TRP A 171      71.737 -11.066  15.711  0.00  9.00           H  
ATOM    107  HE1 TRP A 171      72.934 -10.139  17.950  0.00  9.00           H  
ATOM    108  HE3 TRP A 171      71.145 -15.192  18.619  0.00  9.00           H  
ATOM    109  HZ2 TRP A 171      73.447 -11.152  20.469  0.00  9.00           H  
ATOM    110  HZ3 TRP A 171      71.974 -15.205  20.890  0.00  9.00           H  
ATOM    111  HH2 TRP A 171      73.111 -13.253  21.858  0.00  9.00           H  
ATOM    112  N   LEU A 172      68.621 -15.899  15.267  0.00  8.00           N  
ATOM    113  CA  LEU A 172      68.117 -16.853  14.321  0.00  8.00           C  
ATOM    114  C   LEU A 172      66.650 -16.627  14.132  0.00  8.00           C  
ATOM    115  O   LEU A 172      66.156 -16.688  12.999  0.00  8.00           O  
ATOM    116  CB  LEU A 172      68.392 -18.287  14.792  0.00  8.00           C  
ATOM    117  CG  LEU A 172      68.277 -19.364  13.706  0.00  8.00           C  
ATOM    118  CD1 LEU A 172      68.628 -20.728  14.284  0.00  8.00           C  
ATOM    119  CD2 LEU A 172      66.865 -19.366  13.139  0.00  8.00           C  
ATOM    120  H   LEU A 172      69.014 -16.229  16.137  0.00  8.00           H  
ATOM    121  HA  LEU A 172      68.672 -16.769  13.387  0.00  8.00           H  
ATOM    122 1HB  LEU A 172      69.431 -18.176  15.099  0.00  8.00           H  
ATOM    123 2HB  LEU A 172      67.784 -18.552  15.656  0.00  8.00           H  
ATOM    124  HG  LEU A 172      68.959 -19.087  12.901  0.00  8.00           H  
ATOM    125 1HD1 LEU A 172      68.544 -21.486  13.506  0.00  8.00           H  
ATOM    126 2HD1 LEU A 172      69.650 -20.711  14.663  0.00  8.00           H  
ATOM    127 3HD1 LEU A 172      67.943 -20.965  15.097  0.00  8.00           H  
ATOM    128 1HD2 LEU A 172      66.785 -20.131  12.366  0.00  8.00           H  
ATOM    129 2HD2 LEU A 172      66.153 -19.578  13.936  0.00  8.00           H  
ATOM    130 3HD2 LEU A 172      66.645 -18.390  12.706  0.00  8.00           H  
ATOM    131  N   THR A 173      65.892 -16.376  15.212  0.00  1.00           N  
ATOM    132  CA  THR A 173      64.479 -16.200  15.030  0.00  1.00           C  
ATOM    133  C   THR A 173      64.236 -14.952  14.251  0.00  1.00           C  
ATOM    134  O   THR A 173      63.356 -14.905  13.381  0.00  1.00           O  
ATOM    135  CB  THR A 173      63.725 -16.122  16.371  0.00  1.00           C  
ATOM    136  CG2 THR A 173      62.240 -15.895  16.136  0.00  1.00           C  
ATOM    137  OG1 THR A 173      63.909 -17.344  17.097  0.00  1.00           O  
ATOM    138  H   THR A 173      66.286 -16.308  16.131  0.00  1.00           H  
ATOM    139  HA  THR A 173      64.070 -17.043  14.473  0.00  1.00           H  
ATOM    140  HB  THR A 173      64.129 -15.297  16.957  0.00  1.00           H  
ATOM    141  HG1 THR A 173      63.439 -17.293  17.933  0.00  1.00           H  
ATOM    142 1HG2 THR A 173      61.724 -15.843  17.094  0.00  1.00           H  
ATOM    143 2HG2 THR A 173      62.096 -14.961  15.594  0.00  1.00           H  
ATOM    144 3HG2 THR A 173      61.835 -16.720  15.551  0.00  1.00           H  
ATOM    145  N   ALA A 174      65.038 -13.909  14.524  0.00  1.00           N  
ATOM    146  CA  ALA A 174      64.886 -12.621  13.916  0.00  1.00           C  
ATOM    147  C   ALA A 174      65.082 -12.712  12.425  0.00  1.00           C  
ATOM    148  O   ALA A 174      64.398 -12.027  11.692  0.00  1.00           O  
ATOM    149  CB  ALA A 174      65.861 -11.626  14.529  0.00  1.00           C  
ATOM    150  H   ALA A 174      65.782 -14.052  15.192  0.00  1.00           H  
ATOM    151  HA  ALA A 174      63.889 -12.243  14.142  0.00  1.00           H  
ATOM    152 1HB  ALA A 174      65.733 -10.653  14.055  0.00  1.00           H  
ATOM    153 2HB  ALA A 174      65.667 -11.537  15.598  0.00  1.00           H  
ATOM    154 3HB  ALA A 174      66.881 -11.973  14.372  0.00  1.00           H  
ATOM    155  N   ILE A 175      66.028 -13.537  11.955  0.00  7.00           N  
ATOM    156  CA  ILE A 175      66.303 -13.636  10.547  0.00  7.00           C  
ATOM    157  C   ILE A 175      65.138 -14.197   9.804  0.00  7.00           C  
ATOM    158  O   ILE A 175      64.899 -13.809   8.649  0.00  7.00           O  
ATOM    159  CB  ILE A 175      67.540 -14.511  10.270  0.00  7.00           C  
ATOM    160  CG1 ILE A 175      68.814 -13.792  10.721  0.00  7.00           C  
ATOM    161  CG2 ILE A 175      67.620 -14.866   8.794  0.00  7.00           C  
ATOM    162  CD1 ILE A 175      68.661 -12.292  10.836  0.00  7.00           C  
ATOM    163  H   ILE A 175      66.560 -14.102  12.601  0.00  7.00           H  
ATOM    164  HA  ILE A 175      66.516 -12.653  10.127  0.00  7.00           H  
ATOM    165  HB  ILE A 175      67.469 -15.423  10.861  0.00  7.00           H  
ATOM    166 1HG1 ILE A 175      69.093 -14.204  11.691  0.00  7.00           H  
ATOM    167 2HG1 ILE A 175      69.591 -14.023   9.993  0.00  7.00           H  
ATOM    168 1HG2 ILE A 175      68.500 -15.484   8.615  0.00  7.00           H  
ATOM    169 2HG2 ILE A 175      66.726 -15.417   8.503  0.00  7.00           H  
ATOM    170 3HG2 ILE A 175      67.693 -13.953   8.202  0.00  7.00           H  
ATOM    171 1HD1 ILE A 175      69.605 -11.853  11.160  0.00  7.00           H  
ATOM    172 2HD1 ILE A 175      68.383 -11.879   9.866  0.00  7.00           H  
ATOM    173 3HD1 ILE A 175      67.886 -12.060  11.565  0.00  7.00           H  
ATOM    174  N   ALA A 176      64.391 -15.143  10.393  0.00  6.00           N  
ATOM    175  CA  ALA A 176      63.435 -15.891   9.639  0.00  6.00           C  
ATOM    176  C   ALA A 176      62.413 -15.028   8.953  0.00  6.00           C  
ATOM    177  O   ALA A 176      62.243 -15.129   7.741  0.00  6.00           O  
ATOM    178  CB  ALA A 176      62.746 -16.900  10.546  0.00  6.00           C  
ATOM    179  H   ALA A 176      64.494 -15.336  11.387  0.00  6.00           H  
ATOM    180  HA  ALA A 176      63.960 -16.442   8.859  0.00  6.00           H  
ATOM    181 1HB  ALA A 176      62.034 -17.484   9.963  0.00  6.00           H  
ATOM    182 2HB  ALA A 176      63.491 -17.566  10.982  0.00  6.00           H  
ATOM    183 3HB  ALA A 176      62.219 -16.374  11.340  0.00  6.00           H  
ATOM    184  N   LEU A 177      61.715 -14.136   9.678  0.00  1.00           N  
ATOM    185  CA  LEU A 177      60.708 -13.382   8.981  0.00  1.00           C  
ATOM    186  C   LEU A 177      61.358 -12.437   8.009  0.00  1.00           C  
ATOM    187  O   LEU A 177      60.883 -12.259   6.890  0.00  1.00           O  
ATOM    188  CB  LEU A 177      59.825 -12.615   9.973  0.00  1.00           C  
ATOM    189  CG  LEU A 177      58.836 -13.477  10.768  0.00  1.00           C  
ATOM    190  CD1 LEU A 177      58.139 -12.632  11.826  0.00  1.00           C  
ATOM    191  CD2 LEU A 177      57.821 -14.095   9.818  0.00  1.00           C  
ATOM    192  H   LEU A 177      61.857 -13.972  10.664  0.00  1.00           H  
ATOM    193  HA  LEU A 177      60.093 -14.056   8.385  0.00  1.00           H  
ATOM    194 1HB  LEU A 177      60.597 -12.226  10.634  0.00  1.00           H  
ATOM    195 2HB  LEU A 177      59.306 -11.785   9.494  0.00  1.00           H  
ATOM    196  HG  LEU A 177      59.406 -14.289  11.222  0.00  1.00           H  
ATOM    197 1HD1 LEU A 177      57.440 -13.252  12.386  0.00  1.00           H  
ATOM    198 2HD1 LEU A 177      58.882 -12.218  12.508  0.00  1.00           H  
ATOM    199 3HD1 LEU A 177      57.597 -11.819  11.343  0.00  1.00           H  
ATOM    200 1HD2 LEU A 177      57.120 -14.708  10.384  0.00  1.00           H  
ATOM    201 2HD2 LEU A 177      57.278 -13.304   9.301  0.00  1.00           H  
ATOM    202 3HD2 LEU A 177      58.338 -14.718   9.087  0.00  1.00           H  
ATOM    203  N   PRO A 178      62.433 -11.820   8.412  0.00  5.00           N  
ATOM    204  CA  PRO A 178      63.110 -10.907   7.543  0.00  5.00           C  
ATOM    205  C   PRO A 178      63.591 -11.482   6.254  0.00  5.00           C  
ATOM    206  O   PRO A 178      63.493 -10.797   5.239  0.00  5.00           O  
ATOM    207  CB  PRO A 178      64.282 -10.418   8.400  0.00  5.00           C  
ATOM    208  CG  PRO A 178      63.784 -10.519   9.802  0.00  5.00           C  
ATOM    209  CD  PRO A 178      62.929 -11.758   9.832  0.00  5.00           C  
ATOM    210  HA  PRO A 178      62.433 -10.166   7.092  0.00  5.00           H  
ATOM    211 1HB  PRO A 178      65.178 -11.038   8.250  0.00  5.00           H  
ATOM    212 2HB  PRO A 178      64.560  -9.383   8.151  0.00  5.00           H  
ATOM    213 1HG  PRO A 178      64.617 -10.596  10.516  0.00  5.00           H  
ATOM    214 2HG  PRO A 178      63.201  -9.630  10.082  0.00  5.00           H  
ATOM    215 1HD  PRO A 178      63.511 -12.659  10.075  0.00  5.00           H  
ATOM    216 2HD  PRO A 178      62.121 -11.688  10.576  0.00  5.00           H  
ATOM    217  N   VAL A 179      64.116 -12.718   6.267  0.00  5.00           N  
ATOM    218  CA  VAL A 179      64.556 -13.358   5.063  0.00  5.00           C  
ATOM    219  C   VAL A 179      63.373 -13.597   4.188  0.00  5.00           C  
ATOM    220  O   VAL A 179      63.440 -13.445   2.983  0.00  5.00           O  
ATOM    221  CB  VAL A 179      65.274 -14.692   5.338  0.00  5.00           C  
ATOM    222  CG1 VAL A 179      66.582 -14.451   6.076  0.00  5.00           C  
ATOM    223  CG2 VAL A 179      64.377 -15.625   6.138  0.00  5.00           C  
ATOM    224  H   VAL A 179      64.204 -13.209   7.145  0.00  5.00           H  
ATOM    225  HA  VAL A 179      65.296 -12.752   4.539  0.00  5.00           H  
ATOM    226  HB  VAL A 179      65.478 -15.187   4.389  0.00  5.00           H  
ATOM    227 1HG1 VAL A 179      67.077 -15.404   6.263  0.00  5.00           H  
ATOM    228 2HG1 VAL A 179      67.231 -13.819   5.470  0.00  5.00           H  
ATOM    229 3HG1 VAL A 179      66.378 -13.957   7.026  0.00  5.00           H  
ATOM    230 1HG2 VAL A 179      64.900 -16.563   6.323  0.00  5.00           H  
ATOM    231 2HG2 VAL A 179      64.123 -15.156   7.089  0.00  5.00           H  
ATOM    232 3HG2 VAL A 179      63.465 -15.823   5.576  0.00  5.00           H  
ATOM    233  N   PHE A 180      62.255 -14.011   4.809  0.00  4.00           N  
ATOM    234  CA  PHE A 180      61.077 -14.281   4.048  0.00  4.00           C  
ATOM    235  C   PHE A 180      60.611 -13.020   3.410  0.00  4.00           C  
ATOM    236  O   PHE A 180      60.213 -13.027   2.245  0.00  4.00           O  
ATOM    237  CB  PHE A 180      59.977 -14.876   4.930  0.00  4.00           C  
ATOM    238  CG  PHE A 180      60.290 -16.252   5.445  0.00  4.00           C  
ATOM    239  CD1 PHE A 180      61.267 -17.028   4.839  0.00  4.00           C  
ATOM    240  CD2 PHE A 180      59.609 -16.773   6.534  0.00  4.00           C  
ATOM    241  CE1 PHE A 180      61.557 -18.294   5.312  0.00  4.00           C  
ATOM    242  CE2 PHE A 180      59.897 -18.037   7.010  0.00  4.00           C  
ATOM    243  CZ  PHE A 180      60.872 -18.799   6.397  0.00  4.00           C  
ATOM    244  H   PHE A 180      62.233 -14.135   5.819  0.00  4.00           H  
ATOM    245  HA  PHE A 180      61.301 -15.002   3.261  0.00  4.00           H  
ATOM    246 1HB  PHE A 180      59.813 -14.246   5.803  0.00  4.00           H  
ATOM    247 2HB  PHE A 180      59.049 -14.959   4.365  0.00  4.00           H  
ATOM    248  HD1 PHE A 180      61.809 -16.629   3.982  0.00  4.00           H  
ATOM    249  HD2 PHE A 180      58.839 -16.171   7.018  0.00  4.00           H  
ATOM    250  HE1 PHE A 180      62.326 -18.894   4.827  0.00  4.00           H  
ATOM    251  HE2 PHE A 180      59.355 -18.434   7.868  0.00  4.00           H  
ATOM    252  HZ  PHE A 180      61.099 -19.797   6.770  0.00  4.00           H  
ATOM    253  N   TYR A 181      60.640 -11.889   4.132  0.00  7.00           N  
ATOM    254  CA  TYR A 181      60.115 -10.733   3.482  0.00  7.00           C  
ATOM    255  C   TYR A 181      60.988 -10.301   2.333  0.00  7.00           C  
ATOM    256  O   TYR A 181      60.488  -9.787   1.332  0.00  7.00           O  
ATOM    257  CB  TYR A 181      59.958  -9.590   4.487  0.00  7.00           C  
ATOM    258  CG  TYR A 181      59.248  -9.987   5.762  0.00  7.00           C  
ATOM    259  CD1 TYR A 181      58.113 -10.785   5.726  0.00  7.00           C  
ATOM    260  CD2 TYR A 181      59.715  -9.565   6.997  0.00  7.00           C  
ATOM    261  CE1 TYR A 181      57.460 -11.151   6.888  0.00  7.00           C  
ATOM    262  CE2 TYR A 181      59.071  -9.925   8.165  0.00  7.00           C  
ATOM    263  CZ  TYR A 181      57.943 -10.718   8.106  0.00  7.00           C  
ATOM    264  OH  TYR A 181      57.298 -11.080   9.266  0.00  7.00           O  
ATOM    265  H   TYR A 181      60.995 -11.805   5.073  0.00  7.00           H  
ATOM    266  HA  TYR A 181      59.213 -10.997   2.929  0.00  7.00           H  
ATOM    267 1HB  TYR A 181      60.960  -9.230   4.726  0.00  7.00           H  
ATOM    268 2HB  TYR A 181      59.397  -8.799   3.990  0.00  7.00           H  
ATOM    269  HD1 TYR A 181      57.738 -11.123   4.760  0.00  7.00           H  
ATOM    270  HD2 TYR A 181      60.606  -8.938   7.037  0.00  7.00           H  
ATOM    271  HE1 TYR A 181      56.570 -11.778   6.845  0.00  7.00           H  
ATOM    272  HE2 TYR A 181      59.453  -9.581   9.127  0.00  7.00           H  
ATOM    273  HH  TYR A 181      56.508 -11.602   9.109  0.00  7.00           H  
ATOM    274  N   ASN A 182      62.322 -10.471   2.423  0.00  8.00           N  
ATOM    275  CA  ASN A 182      63.113 -10.028   1.316  0.00  8.00           C  
ATOM    276  C   ASN A 182      62.676 -10.753   0.076  0.00  8.00           C  
ATOM    277  O   ASN A 182      62.542 -10.144  -0.984  0.00  8.00           O  
ATOM    278  CB  ASN A 182      64.597 -10.227   1.564  0.00  8.00           C  
ATOM    279  CG  ASN A 182      65.473  -9.657   0.483  0.00  8.00           C  
ATOM    280  ND2 ASN A 182      66.748  -9.585   0.769  0.00  8.00           N  
ATOM    281  OD1 ASN A 182      65.011  -9.356  -0.624  0.00  8.00           O  
ATOM    282  H   ASN A 182      62.784 -10.886   3.219  0.00  8.00           H  
ATOM    283  HA  ASN A 182      62.950  -8.963   1.148  0.00  8.00           H  
ATOM    284 1HB  ASN A 182      65.035 -10.000   2.537  0.00  8.00           H  
ATOM    285 2HB  ASN A 182      64.538 -11.308   1.436  0.00  8.00           H  
ATOM    286 1HD2 ASN A 182      67.390  -9.216   0.097  0.00  8.00           H  
ATOM    287 2HD2 ASN A 182      67.079  -9.899   1.658  0.00  8.00           H  
ATOM    288  N   TRP A 183      62.396 -12.063   0.171  0.00  3.00           N  
ATOM    289  CA  TRP A 183      61.956 -12.760  -0.986  0.00  3.00           C  
ATOM    290  C   TRP A 183      60.589 -12.302  -1.386  0.00  3.00           C  
ATOM    291  O   TRP A 183      60.278 -12.234  -2.574  0.00  3.00           O  
ATOM    292  CB  TRP A 183      61.960 -14.269  -0.734  0.00  3.00           C  
ATOM    293  CG  TRP A 183      63.326 -14.883  -0.797  0.00  3.00           C  
ATOM    294  CD1 TRP A 183      64.503 -14.232  -1.013  0.00  3.00           C  
ATOM    295  CD2 TRP A 183      63.655 -16.269  -0.641  0.00  3.00           C  
ATOM    296  CE2 TRP A 183      65.051 -16.383  -0.775  0.00  3.00           C  
ATOM    297  CE3 TRP A 183      62.903 -17.425  -0.400  0.00  3.00           C  
ATOM    298  NE1 TRP A 183      65.546 -15.124  -1.004  0.00  3.00           N  
ATOM    299  CZ2 TRP A 183      65.709 -17.599  -0.679  0.00  3.00           C  
ATOM    300  CZ3 TRP A 183      63.564 -18.644  -0.302  0.00  3.00           C  
ATOM    301  CH2 TRP A 183      64.927 -18.728  -0.438  0.00  3.00           C  
ATOM    302  H   TRP A 183      62.487 -12.569   1.033  0.00  3.00           H  
ATOM    303  HA  TRP A 183      62.620 -12.544  -1.823  0.00  3.00           H  
ATOM    304 1HB  TRP A 183      61.565 -14.487   0.259  0.00  3.00           H  
ATOM    305 2HB  TRP A 183      61.354 -14.777  -1.484  0.00  3.00           H  
ATOM    306  HD1 TRP A 183      64.450 -13.154  -1.155  0.00  3.00           H  
ATOM    307  HE1 TRP A 183      66.519 -14.893  -1.143  0.00  3.00           H  
ATOM    308  HE3 TRP A 183      61.820 -17.414  -0.282  0.00  3.00           H  
ATOM    309  HZ2 TRP A 183      66.793 -17.620  -0.793  0.00  3.00           H  
ATOM    310  HZ3 TRP A 183      62.967 -19.536  -0.115  0.00  3.00           H  
ATOM    311  HH2 TRP A 183      65.407 -19.704  -0.354  0.00  3.00           H  
ATOM    312  N   TYR A 184      59.732 -11.980  -0.404  0.00  4.00           N  
ATOM    313  CA  TYR A 184      58.353 -11.666  -0.660  0.00  4.00           C  
ATOM    314  C   TYR A 184      58.205 -10.433  -1.498  0.00  4.00           C  
ATOM    315  O   TYR A 184      57.309 -10.364  -2.350  0.00  4.00           O  
ATOM    316  CB  TYR A 184      57.596 -11.490   0.658  0.00  4.00           C  
ATOM    317  CG  TYR A 184      57.361 -12.783   1.408  0.00  4.00           C  
ATOM    318  CD1 TYR A 184      57.627 -14.008   0.815  0.00  4.00           C  
ATOM    319  CD2 TYR A 184      56.876 -12.773   2.707  0.00  4.00           C  
ATOM    320  CE1 TYR A 184      57.414 -15.192   1.494  0.00  4.00           C  
ATOM    321  CE2 TYR A 184      56.660 -13.951   3.397  0.00  4.00           C  
ATOM    322  CZ  TYR A 184      56.930 -15.159   2.787  0.00  4.00           C  
ATOM    323  OH  TYR A 184      56.718 -16.334   3.469  0.00  4.00           O  
ATOM    324  H   TYR A 184      60.074 -11.959   0.530  0.00  4.00           H  
ATOM    325  HA  TYR A 184      57.884 -12.480  -1.213  0.00  4.00           H  
ATOM    326 1HB  TYR A 184      58.182 -10.811   1.279  0.00  4.00           H  
ATOM    327 2HB  TYR A 184      56.638 -11.029   0.420  0.00  4.00           H  
ATOM    328  HD1 TYR A 184      58.008 -14.027  -0.206  0.00  4.00           H  
ATOM    329  HD2 TYR A 184      56.665 -11.816   3.183  0.00  4.00           H  
ATOM    330  HE1 TYR A 184      57.626 -16.148   1.016  0.00  4.00           H  
ATOM    331  HE2 TYR A 184      56.278 -13.922   4.417  0.00  4.00           H  
ATOM    332  HH  TYR A 184      56.382 -16.197   4.358  0.00  4.00           H  
ATOM    333  N   LEU A 185      59.042  -9.405  -1.296  0.00  1.00           N  
ATOM    334  CA  LEU A 185      58.834  -8.177  -2.011  0.00  1.00           C  
ATOM    335  C   LEU A 185      59.062  -8.402  -3.497  0.00  1.00           C  
ATOM    336  O   LEU A 185      58.355  -7.843  -4.319  0.00  1.00           O  
ATOM    337  CB  LEU A 185      59.764  -7.083  -1.472  0.00  1.00           C  
ATOM    338  CG  LEU A 185      59.480  -6.635  -0.032  0.00  1.00           C  
ATOM    339  CD1 LEU A 185      60.544  -5.648   0.427  0.00  1.00           C  
ATOM    340  CD2 LEU A 185      58.095  -6.008   0.041  0.00  1.00           C  
ATOM    341  H   LEU A 185      59.817  -9.475  -0.652  0.00  1.00           H  
ATOM    342  HA  LEU A 185      57.797  -7.862  -1.901  0.00  1.00           H  
ATOM    343 1HB  LEU A 185      60.712  -7.618  -1.516  0.00  1.00           H  
ATOM    344 2HB  LEU A 185      59.802  -6.221  -2.138  0.00  1.00           H  
ATOM    345  HG  LEU A 185      59.474  -7.530   0.590  0.00  1.00           H  
ATOM    346 1HD1 LEU A 185      60.334  -5.335   1.450  0.00  1.00           H  
ATOM    347 2HD1 LEU A 185      61.524  -6.125   0.389  0.00  1.00           H  
ATOM    348 3HD1 LEU A 185      60.538  -4.776  -0.226  0.00  1.00           H  
ATOM    349 1HD2 LEU A 185      57.894  -5.691   1.065  0.00  1.00           H  
ATOM    350 2HD2 LEU A 185      58.051  -5.144  -0.623  0.00  1.00           H  
ATOM    351 3HD2 LEU A 185      57.348  -6.739  -0.265  0.00  1.00           H  
ATOM    352  N   LEU A 186      60.030  -9.272  -3.843  0.00  6.00           N  
ATOM    353  CA  LEU A 186      60.446  -9.521  -5.203  0.00  6.00           C  
ATOM    354  C   LEU A 186      59.276 -10.051  -5.982  0.00  6.00           C  
ATOM    355  O   LEU A 186      59.130  -9.773  -7.176  0.00  6.00           O  
ATOM    356  CB  LEU A 186      61.621 -10.506  -5.246  0.00  6.00           C  
ATOM    357  CG  LEU A 186      62.472 -10.452  -6.521  0.00  6.00           C  
ATOM    358  CD1 LEU A 186      63.581 -11.494  -6.454  0.00  6.00           C  
ATOM    359  CD2 LEU A 186      61.585 -10.687  -7.735  0.00  6.00           C  
ATOM    360  H   LEU A 186      60.481  -9.772  -3.091  0.00  6.00           H  
ATOM    361  HA  LEU A 186      60.783  -8.590  -5.659  0.00  6.00           H  
ATOM    362 1HB  LEU A 186      62.195 -10.134  -4.398  0.00  6.00           H  
ATOM    363 2HB  LEU A 186      61.299 -11.528  -5.046  0.00  6.00           H  
ATOM    364  HG  LEU A 186      62.880  -9.444  -6.597  0.00  6.00           H  
ATOM    365 1HD1 LEU A 186      64.180 -11.448  -7.363  0.00  6.00           H  
ATOM    366 2HD1 LEU A 186      64.217 -11.293  -5.591  0.00  6.00           H  
ATOM    367 3HD1 LEU A 186      63.142 -12.486  -6.358  0.00  6.00           H  
ATOM    368 1HD2 LEU A 186      62.191 -10.648  -8.641  0.00  6.00           H  
ATOM    369 2HD2 LEU A 186      61.112 -11.666  -7.656  0.00  6.00           H  
ATOM    370 3HD2 LEU A 186      60.817  -9.915  -7.780  0.00  6.00           H  
ATOM    371  N   ILE A 187      58.395 -10.829  -5.333  0.00  7.00           N  
ATOM    372  CA  ILE A 187      57.260 -11.438  -6.016  0.00  7.00           C  
ATOM    373  C   ILE A 187      56.091 -10.466  -6.116  0.00  7.00           C  
ATOM    374  O   ILE A 187      55.524 -10.272  -7.198  0.00  7.00           O  
ATOM    375  CB  ILE A 187      56.791 -12.719  -5.302  0.00  7.00           C  
ATOM    376  CG1 ILE A 187      57.865 -13.805  -5.393  0.00  7.00           C  
ATOM    377  CG2 ILE A 187      55.480 -13.210  -5.897  0.00  7.00           C  
ATOM    378  CD1 ILE A 187      58.993 -13.633  -4.401  0.00  7.00           C  
ATOM    379  H   ILE A 187      58.522 -10.998  -4.345  0.00  7.00           H  
ATOM    380  HA  ILE A 187      57.513 -11.668  -7.050  0.00  7.00           H  
ATOM    381  HB  ILE A 187      56.651 -12.504  -4.243  0.00  7.00           H  
ATOM    382 1HG1 ILE A 187      57.374 -14.762  -5.222  0.00  7.00           H  
ATOM    383 2HG1 ILE A 187      58.266 -13.780  -6.407  0.00  7.00           H  
ATOM    384 1HG2 ILE A 187      55.163 -14.116  -5.382  0.00  7.00           H  
ATOM    385 2HG2 ILE A 187      54.717 -12.441  -5.782  0.00  7.00           H  
ATOM    386 3HG2 ILE A 187      55.620 -13.426  -6.957  0.00  7.00           H  
ATOM    387 1HD1 ILE A 187      59.715 -14.440  -4.527  0.00  7.00           H  
ATOM    388 2HD1 ILE A 187      59.487 -12.676  -4.573  0.00  7.00           H  
ATOM    389 3HD1 ILE A 187      58.595 -13.660  -3.388  0.00  7.00           H  
ATOM    390  N   CYS A 188      55.738  -9.857  -4.989  0.00  5.00           N  
ATOM    391  CA  CYS A 188      54.610  -8.935  -4.939  0.00  5.00           C  
ATOM    392  C   CYS A 188      54.744  -7.842  -5.991  0.00  5.00           C  
ATOM    393  O   CYS A 188      53.756  -7.416  -6.589  0.00  5.00           O  
ATOM    394  CB  CYS A 188      54.718  -8.346  -3.532  0.00  5.00           C  
ATOM    395  SG  CYS A 188      55.018  -9.565  -2.230  0.00  5.00           S  
ATOM    396  H   CYS A 188      56.262 -10.039  -4.154  0.00  5.00           H  
ATOM    397  HA  CYS A 188      53.642  -9.428  -5.037  0.00  5.00           H  
ATOM    398 1HB  CYS A 188      55.547  -7.639  -3.482  0.00  5.00           H  
ATOM    399 2HB  CYS A 188      53.791  -7.839  -3.264  0.00  5.00           H  
ATOM    400  HG  CYS A 188      55.045  -8.693  -1.227  0.00  5.00           H  
ATOM    401  N   ARG A 189      55.974  -7.391  -6.214  0.00  7.00           N  
ATOM    402  CA  ARG A 189      56.236  -6.314  -7.161  0.00  7.00           C  
ATOM    403  C   ARG A 189      55.233  -6.334  -8.308  0.00  7.00           C  
ATOM    404  O   ARG A 189      54.733  -5.290  -8.726  0.00  7.00           O  
ATOM    405  CB  ARG A 189      57.668  -6.336  -7.674  0.00  7.00           C  
ATOM    406  CG  ARG A 189      58.056  -5.146  -8.538  0.00  7.00           C  
ATOM    407  CD  ARG A 189      57.772  -5.322  -9.985  0.00  7.00           C  
ATOM    408  NE  ARG A 189      58.143  -4.187 -10.814  0.00  7.00           N  
ATOM    409  CZ  ARG A 189      57.918  -4.101 -12.140  0.00  7.00           C  
ATOM    410  NH1 ARG A 189      57.360  -5.094 -12.797  0.00  7.00           N1+
ATOM    411  NH2 ARG A 189      58.295  -3.001 -12.768  0.00  7.00           N  
ATOM    412  H   ARG A 189      56.748  -7.804  -5.721  0.00  7.00           H  
ATOM    413  HA  ARG A 189      56.120  -5.350  -6.665  0.00  7.00           H  
ATOM    414 1HB  ARG A 189      58.318  -6.373  -6.801  0.00  7.00           H  
ATOM    415 2HB  ARG A 189      57.785  -7.252  -8.253  0.00  7.00           H  
ATOM    416 1HG  ARG A 189      57.505  -4.271  -8.192  0.00  7.00           H  
ATOM    417 2HG  ARG A 189      59.126  -4.970  -8.424  0.00  7.00           H  
ATOM    418 1HD  ARG A 189      58.324  -6.187 -10.352  0.00  7.00           H  
ATOM    419 2HD  ARG A 189      56.704  -5.489 -10.119  0.00  7.00           H  
ATOM    420  HE  ARG A 189      58.602  -3.323 -10.557  0.00  7.00           H  
ATOM    421 1HH1 ARG A 189      57.093  -5.935 -12.306  0.00  7.00           H  
ATOM    422 2HH1 ARG A 189      57.200  -5.010 -13.791  0.00  7.00           H  
ATOM    423 1HH2 ARG A 189      58.739  -2.255 -12.250  0.00  7.00           H  
ATOM    424 2HH2 ARG A 189      58.139  -2.912 -13.761  0.00  7.00           H  
ATOM    425  N   ALA A 190      54.943  -7.529  -8.812  0.00  5.00           N  
ATOM    426  CA  ALA A 190      54.001  -7.687  -9.915  0.00  5.00           C  
ATOM    427  C   ALA A 190      52.601  -7.996  -9.403  0.00  5.00           C  
ATOM    428  O   ALA A 190      51.647  -7.278  -9.710  0.00  5.00           O  
ATOM    429  CB  ALA A 190      54.475  -8.778 -10.864  0.00  5.00           C  
ATOM    430  H   ALA A 190      55.386  -8.348  -8.423  0.00  5.00           H  
ATOM    431  HA  ALA A 190      53.946  -6.747 -10.464  0.00  5.00           H  
ATOM    432 1HB  ALA A 190      53.762  -8.883 -11.681  0.00  5.00           H  
ATOM    433 2HB  ALA A 190      55.452  -8.510 -11.268  0.00  5.00           H  
ATOM    434 3HB  ALA A 190      54.551  -9.721 -10.325  0.00  5.00           H  
ATOM    435  N   CYS A 191      52.483  -9.071  -8.630  0.00  6.00           N  
ATOM    436  CA  CYS A 191      51.186  -9.529  -8.148  0.00  6.00           C  
ATOM    437  C   CYS A 191      50.935  -9.068  -6.718  0.00  6.00           C  
ATOM    438  O   CYS A 191      50.421  -9.824  -5.893  0.00  6.00           O  
ATOM    439  CB  CYS A 191      51.322 -11.051  -8.208  0.00  6.00           C  
ATOM    440  SG  CYS A 191      51.615 -11.713  -9.865  0.00  6.00           S  
ATOM    441  H   CYS A 191      53.314  -9.583  -8.370  0.00  6.00           H  
ATOM    442  HA  CYS A 191      50.355  -9.228  -8.788  0.00  6.00           H  
ATOM    443 1HB  CYS A 191      52.164 -11.378  -7.598  0.00  6.00           H  
ATOM    444 2HB  CYS A 191      50.407 -11.525  -7.851  0.00  6.00           H  
ATOM    445  HG  CYS A 191      51.669 -12.989  -9.497  0.00  6.00           H  
ATOM    446  N   PHE A 192      51.301  -7.824  -6.438  0.00  8.00           N  
ATOM    447  CA  PHE A 192      51.148  -7.271  -5.098  0.00  8.00           C  
ATOM    448  C   PHE A 192      49.679  -7.064  -4.744  0.00  8.00           C  
ATOM    449  O   PHE A 192      49.273  -7.224  -3.593  0.00  8.00           O  
ATOM    450  CB  PHE A 192      51.908  -5.948  -4.979  0.00  8.00           C  
ATOM    451  CG  PHE A 192      51.071  -4.813  -4.463  0.00  8.00           C  
ATOM    452  CD1 PHE A 192      50.461  -4.890  -3.220  0.00  8.00           C  
ATOM    453  CD2 PHE A 192      50.890  -3.665  -5.221  0.00  8.00           C  
ATOM    454  CE1 PHE A 192      49.691  -3.845  -2.745  0.00  8.00           C  
ATOM    455  CE2 PHE A 192      50.121  -2.619  -4.748  0.00  8.00           C  
ATOM    456  CZ  PHE A 192      49.521  -2.710  -3.508  0.00  8.00           C  
ATOM    457  H   PHE A 192      51.695  -7.246  -7.159  0.00  8.00           H  
ATOM    458  HA  PHE A 192      51.544  -7.971  -4.361  0.00  8.00           H  
ATOM    459 1HB  PHE A 192      52.744  -6.057  -4.289  0.00  8.00           H  
ATOM    460 2HB  PHE A 192      52.281  -5.642  -5.955  0.00  8.00           H  
ATOM    461  HD1 PHE A 192      50.597  -5.787  -2.615  0.00  8.00           H  
ATOM    462  HD2 PHE A 192      51.364  -3.594  -6.200  0.00  8.00           H  
ATOM    463  HE1 PHE A 192      49.218  -3.919  -1.766  0.00  8.00           H  
ATOM    464  HE2 PHE A 192      49.988  -1.723  -5.353  0.00  8.00           H  
ATOM    465  HZ  PHE A 192      48.913  -1.887  -3.135  0.00  8.00           H  
ATOM    466  N   ASP A 193      48.883  -6.708  -5.747  0.00  1.00           N  
ATOM    467  CA  ASP A 193      47.441  -6.588  -5.577  0.00  1.00           C  
ATOM    468  C   ASP A 193      46.821  -7.918  -5.166  0.00  1.00           C  
ATOM    469  O   ASP A 193      45.893  -7.958  -4.359  0.00  1.00           O  
ATOM    470  CB  ASP A 193      46.790  -6.079  -6.865  0.00  1.00           C  
ATOM    471  CG  ASP A 193      47.054  -4.610  -7.166  0.00  1.00           C  
ATOM    472  OD1 ASP A 193      47.534  -3.923  -6.296  0.00  1.00           O  
ATOM    473  OD2 ASP A 193      46.924  -4.225  -8.303  0.00  1.00           O1-
ATOM    474  H   ASP A 193      49.289  -6.518  -6.652  0.00  1.00           H  
ATOM    475  HA  ASP A 193      47.222  -5.884  -4.773  0.00  1.00           H  
ATOM    476 1HB  ASP A 193      47.034  -6.679  -7.742  0.00  1.00           H  
ATOM    477 2HB  ASP A 193      45.737  -6.214  -6.613  0.00  1.00           H  
ATOM    478  N   GLU A 194      47.340  -9.005  -5.736  0.00  2.00           N  
ATOM    479  CA  GLU A 194      46.867 -10.342  -5.390  0.00  2.00           C  
ATOM    480  C   GLU A 194      47.208 -10.699  -3.957  0.00  2.00           C  
ATOM    481  O   GLU A 194      46.391 -11.278  -3.241  0.00  2.00           O  
ATOM    482  CB  GLU A 194      47.460 -11.384  -6.341  0.00  2.00           C  
ATOM    483  CG  GLU A 194      46.933 -11.305  -7.767  0.00  2.00           C  
ATOM    484  CD  GLU A 194      47.626 -12.295  -8.661  0.00  2.00           C  
ATOM    485  OE1 GLU A 194      48.512 -12.970  -8.194  0.00  2.00           O  
ATOM    486  OE2 GLU A 194      47.196 -12.459  -9.778  0.00  2.00           O1-
ATOM    487  H   GLU A 194      48.082  -8.902  -6.406  0.00  2.00           H  
ATOM    488  HA  GLU A 194      45.780 -10.380  -5.466  0.00  2.00           H  
ATOM    489 1HB  GLU A 194      48.539 -11.233  -6.345  0.00  2.00           H  
ATOM    490 2HB  GLU A 194      47.230 -12.364  -5.923  0.00  2.00           H  
ATOM    491 1HG  GLU A 194      45.855 -11.445  -7.839  0.00  2.00           H  
ATOM    492 2HG  GLU A 194      47.189 -10.293  -8.079  0.00  2.00           H  
ATOM    493  N   LEU A 195      48.420 -10.350  -3.530  0.00  3.00           N  
ATOM    494  CA  LEU A 195      48.876 -10.644  -2.185  0.00  3.00           C  
ATOM    495  C   LEU A 195      48.113  -9.822  -1.146  0.00  3.00           C  
ATOM    496  O   LEU A 195      47.585 -10.361  -0.174  0.00  3.00           O  
ATOM    497  CB  LEU A 195      50.383 -10.385  -2.074  0.00  3.00           C  
ATOM    498  CG  LEU A 195      51.280 -11.506  -2.616  0.00  3.00           C  
ATOM    499  CD1 LEU A 195      52.738 -11.067  -2.589  0.00  3.00           C  
ATOM    500  CD2 LEU A 195      51.080 -12.764  -1.784  0.00  3.00           C  
ATOM    501  H   LEU A 195      49.040  -9.869  -4.172  0.00  3.00           H  
ATOM    502  HA  LEU A 195      48.679 -11.691  -1.953  0.00  3.00           H  
ATOM    503 1HB  LEU A 195      50.459  -9.505  -2.711  0.00  3.00           H  
ATOM    504 2HB  LEU A 195      50.674 -10.123  -1.057  0.00  3.00           H  
ATOM    505  HG  LEU A 195      50.950 -11.722  -3.632  0.00  3.00           H  
ATOM    506 1HD1 LEU A 195      53.367 -11.869  -2.975  0.00  3.00           H  
ATOM    507 2HD1 LEU A 195      52.862 -10.179  -3.209  0.00  3.00           H  
ATOM    508 3HD1 LEU A 195      53.030 -10.839  -1.564  0.00  3.00           H  
ATOM    509 1HD2 LEU A 195      51.717 -13.560  -2.170  0.00  3.00           H  
ATOM    510 2HD2 LEU A 195      51.342 -12.560  -0.746  0.00  3.00           H  
ATOM    511 3HD2 LEU A 195      50.037 -13.076  -1.840  0.00  3.00           H  
ATOM    512  N   GLN A 196      48.077  -8.674  -1.276  0.00  3.00           N  
ATOM    513  CA  GLN A 196      47.396  -7.786  -0.333  0.00  3.00           C  
ATOM    514  C   GLN A 196      48.210  -6.523  -0.079  0.00  3.00           C  
ATOM    515  O   GLN A 196      49.440  -6.563  -0.045  0.00  3.00           O  
ATOM    516  CB  GLN A 196      47.137  -8.507   0.993  0.00  3.00           C  
ATOM    517  CG  GLN A 196      46.754  -7.584   2.137  0.00  3.00           C  
ATOM    518  CD  GLN A 196      45.843  -8.260   3.145  0.00  3.00           C  
ATOM    519  NE2 GLN A 196      46.433  -8.806   4.202  0.00  3.00           N  
ATOM    520  OE1 GLN A 196      44.620  -8.288   2.977  0.00  3.00           O  
ATOM    521  H   GLN A 196      48.508  -8.282  -2.093  0.00  3.00           H  
ATOM    522  HA  GLN A 196      46.449  -7.457  -0.761  0.00  3.00           H  
ATOM    523 1HB  GLN A 196      46.335  -9.222   0.811  0.00  3.00           H  
ATOM    524 2HB  GLN A 196      48.052  -9.043   1.243  0.00  3.00           H  
ATOM    525 1HG  GLN A 196      47.485  -6.995   2.690  0.00  3.00           H  
ATOM    526 2HG  GLN A 196      46.149  -6.922   1.516  0.00  3.00           H  
ATOM    527 1HE2 GLN A 196      45.883  -9.266   4.901  0.00  3.00           H  
ATOM    528 2HE2 GLN A 196      47.427  -8.759   4.300  0.00  3.00           H  
ATOM    529  N   SER A 197      47.517  -5.404   0.090  0.00  1.00           N  
ATOM    530  CA  SER A 197      48.175  -4.119   0.281  0.00  1.00           C  
ATOM    531  C   SER A 197      48.795  -4.027   1.670  0.00  1.00           C  
ATOM    532  O   SER A 197      49.725  -3.252   1.895  0.00  1.00           O  
ATOM    533  CB  SER A 197      47.189  -2.988   0.064  0.00  1.00           C  
ATOM    534  OG  SER A 197      46.187  -2.968   1.043  0.00  1.00           O  
ATOM    535  H   SER A 197      46.508  -5.444   0.079  0.00  1.00           H  
ATOM    536  HA  SER A 197      48.920  -3.896  -0.484  0.00  1.00           H  
ATOM    537 1HB  SER A 197      47.731  -2.043   0.093  0.00  1.00           H  
ATOM    538 2HB  SER A 197      46.727  -3.110  -0.914  0.00  1.00           H  
ATOM    539  HG  SER A 197      45.585  -2.240   0.870  0.00  1.00           H  
ATOM    540  N   GLU A 198      48.274  -4.821   2.607  0.00  1.00           N  
ATOM    541  CA  GLU A 198      48.886  -4.832   3.891  0.00  1.00           C  
ATOM    542  C   GLU A 198      50.239  -5.425   3.685  0.00  1.00           C  
ATOM    543  O   GLU A 198      51.225  -4.960   4.249  0.00  1.00           O  
ATOM    544  CB  GLU A 198      48.069  -5.632   4.908  0.00  1.00           C  
ATOM    545  CG  GLU A 198      48.583  -5.541   6.338  0.00  1.00           C  
ATOM    546  CD  GLU A 198      48.564  -4.122   6.835  0.00  1.00           C  
ATOM    547  OE1 GLU A 198      47.567  -3.464   6.659  0.00  1.00           O  
ATOM    548  OE2 GLU A 198      49.501  -3.731   7.491  0.00  1.00           O1-
ATOM    549  H   GLU A 198      47.471  -5.410   2.431  0.00  1.00           H  
ATOM    550  HA  GLU A 198      48.915  -3.820   4.295  0.00  1.00           H  
ATOM    551 1HB  GLU A 198      47.048  -5.253   4.865  0.00  1.00           H  
ATOM    552 2HB  GLU A 198      48.085  -6.672   4.583  0.00  1.00           H  
ATOM    553 1HG  GLU A 198      48.039  -6.177   7.036  0.00  1.00           H  
ATOM    554 2HG  GLU A 198      49.613  -5.885   6.263  0.00  1.00           H  
ATOM    555  N   TYR A 199      50.311  -6.459   2.829  0.00  1.00           N  
ATOM    556  CA  TYR A 199      51.518  -7.206   2.661  0.00  1.00           C  
ATOM    557  C   TYR A 199      52.638  -6.382   2.102  0.00  1.00           C  
ATOM    558  O   TYR A 199      53.738  -6.394   2.641  0.00  1.00           O  
ATOM    559  CB  TYR A 199      51.262  -8.414   1.756  0.00  1.00           C  
ATOM    560  CG  TYR A 199      50.472  -9.520   2.419  0.00  1.00           C  
ATOM    561  CD1 TYR A 199      50.119  -9.440   3.758  0.00  1.00           C  
ATOM    562  CD2 TYR A 199      50.079 -10.640   1.702  0.00  1.00           C  
ATOM    563  CE1 TYR A 199      49.397 -10.448   4.369  0.00  1.00           C  
ATOM    564  CE2 TYR A 199      49.356 -11.654   2.302  0.00  1.00           C  
ATOM    565  CZ  TYR A 199      49.017 -11.554   3.636  0.00  1.00           C  
ATOM    566  OH  TYR A 199      48.297 -12.560   4.237  0.00  1.00           O  
ATOM    567  H   TYR A 199      49.492  -6.714   2.296  0.00  1.00           H  
ATOM    568  HA  TYR A 199      51.857  -7.582   3.627  0.00  1.00           H  
ATOM    569 1HB  TYR A 199      50.719  -8.053   0.882  0.00  1.00           H  
ATOM    570 2HB  TYR A 199      52.235  -8.796   1.448  0.00  1.00           H  
ATOM    571  HD1 TYR A 199      50.423  -8.564   4.331  0.00  1.00           H  
ATOM    572  HD2 TYR A 199      50.350 -10.713   0.649  0.00  1.00           H  
ATOM    573  HE1 TYR A 199      49.128 -10.372   5.422  0.00  1.00           H  
ATOM    574  HE2 TYR A 199      49.058 -12.527   1.721  0.00  1.00           H  
ATOM    575  HH  TYR A 199      48.085 -13.280   3.638  0.00  1.00           H  
ATOM    576  N   LEU A 200      52.421  -5.625   1.002  0.00  1.00           N  
ATOM    577  CA  LEU A 200      53.586  -4.986   0.471  0.00  1.00           C  
ATOM    578  C   LEU A 200      54.120  -3.969   1.417  0.00  1.00           C  
ATOM    579  O   LEU A 200      55.321  -3.935   1.681  0.00  1.00           O  
ATOM    580  CB  LEU A 200      53.269  -4.338  -0.882  0.00  1.00           C  
ATOM    581  CG  LEU A 200      54.464  -3.689  -1.592  0.00  1.00           C  
ATOM    582  CD1 LEU A 200      55.485  -4.752  -1.972  0.00  1.00           C  
ATOM    583  CD2 LEU A 200      53.979  -2.941  -2.825  0.00  1.00           C  
ATOM    584  H   LEU A 200      51.529  -5.481   0.552  0.00  1.00           H  
ATOM    585  HA  LEU A 200      54.390  -5.715   0.374  0.00  1.00           H  
ATOM    586 1HB  LEU A 200      52.944  -5.221  -1.430  0.00  1.00           H  
ATOM    587 2HB  LEU A 200      52.442  -3.632  -0.808  0.00  1.00           H  
ATOM    588  HG  LEU A 200      54.891  -2.958  -0.904  0.00  1.00           H  
ATOM    589 1HD1 LEU A 200      56.331  -4.282  -2.475  0.00  1.00           H  
ATOM    590 2HD1 LEU A 200      55.836  -5.259  -1.073  0.00  1.00           H  
ATOM    591 3HD1 LEU A 200      55.023  -5.477  -2.641  0.00  1.00           H  
ATOM    592 1HD2 LEU A 200      54.830  -2.480  -3.327  0.00  1.00           H  
ATOM    593 2HD2 LEU A 200      53.489  -3.638  -3.505  0.00  1.00           H  
ATOM    594 3HD2 LEU A 200      53.272  -2.167  -2.527  0.00  1.00           H  
ATOM    595  N   MET A 201      53.242  -3.115   1.974  0.00  1.00           N  
ATOM    596  CA  MET A 201      53.684  -2.083   2.867  0.00  1.00           C  
ATOM    597  C   MET A 201      54.171  -2.645   4.168  0.00  1.00           C  
ATOM    598  O   MET A 201      55.231  -2.264   4.663  0.00  1.00           O  
ATOM    599  CB  MET A 201      52.555  -1.085   3.117  0.00  1.00           C  
ATOM    600  CG  MET A 201      52.194  -0.228   1.912  0.00  1.00           C  
ATOM    601  SD  MET A 201      51.021   1.081   2.316  0.00  1.00           S  
ATOM    602  CE  MET A 201      49.502   0.144   2.453  0.00  1.00           C  
ATOM    603  H   MET A 201      52.257  -3.196   1.765  0.00  1.00           H  
ATOM    604  HA  MET A 201      54.492  -1.514   2.407  0.00  1.00           H  
ATOM    605 1HB  MET A 201      51.684  -1.663   3.425  0.00  1.00           H  
ATOM    606 2HB  MET A 201      52.874  -0.442   3.937  0.00  1.00           H  
ATOM    607 1HG  MET A 201      53.110   0.219   1.527  0.00  1.00           H  
ATOM    608 2HG  MET A 201      51.759  -0.876   1.152  0.00  1.00           H  
ATOM    609 1HE  MET A 201      48.680   0.816   2.700  0.00  1.00           H  
ATOM    610 2HE  MET A 201      49.293  -0.352   1.504  0.00  1.00           H  
ATOM    611 3HE  MET A 201      49.607  -0.605   3.238  0.00  1.00           H  
ATOM    612  N   LEU A 202      53.412  -3.597   4.739  0.00  1.00           N  
ATOM    613  CA  LEU A 202      53.705  -4.056   6.076  0.00  1.00           C  
ATOM    614  C   LEU A 202      55.040  -4.711   6.069  0.00  1.00           C  
ATOM    615  O   LEU A 202      55.858  -4.472   6.954  0.00  1.00           O  
ATOM    616  CB  LEU A 202      52.627  -5.024   6.580  0.00  1.00           C  
ATOM    617  CG  LEU A 202      52.841  -5.555   8.004  0.00  1.00           C  
ATOM    618  CD1 LEU A 202      52.841  -4.400   8.996  0.00  1.00           C  
ATOM    619  CD2 LEU A 202      51.748  -6.557   8.342  0.00  1.00           C  
ATOM    620  H   LEU A 202      52.631  -3.999   4.241  0.00  1.00           H  
ATOM    621  HA  LEU A 202      53.715  -3.207   6.759  0.00  1.00           H  
ATOM    622 1HB  LEU A 202      51.766  -4.359   6.555  0.00  1.00           H  
ATOM    623 2HB  LEU A 202      52.470  -5.850   5.886  0.00  1.00           H  
ATOM    624  HG  LEU A 202      53.794  -6.085   8.012  0.00  1.00           H  
ATOM    625 1HD1 LEU A 202      52.994  -4.786  10.004  0.00  1.00           H  
ATOM    626 2HD1 LEU A 202      53.646  -3.708   8.749  0.00  1.00           H  
ATOM    627 3HD1 LEU A 202      51.886  -3.879   8.949  0.00  1.00           H  
ATOM    628 1HD2 LEU A 202      51.901  -6.934   9.354  0.00  1.00           H  
ATOM    629 2HD2 LEU A 202      50.774  -6.069   8.280  0.00  1.00           H  
ATOM    630 3HD2 LEU A 202      51.783  -7.387   7.637  0.00  1.00           H  
ATOM    631  N   TRP A 203      55.296  -5.558   5.065  0.00  4.00           N  
ATOM    632  CA  TRP A 203      56.512  -6.297   5.038  0.00  4.00           C  
ATOM    633  C   TRP A 203      57.704  -5.411   4.833  0.00  4.00           C  
ATOM    634  O   TRP A 203      58.777  -5.696   5.361  0.00  4.00           O  
ATOM    635  CB  TRP A 203      56.454  -7.360   3.939  0.00  4.00           C  
ATOM    636  CG  TRP A 203      55.406  -8.406   4.173  0.00  4.00           C  
ATOM    637  CD1 TRP A 203      54.763  -8.667   5.346  0.00  4.00           C  
ATOM    638  CD2 TRP A 203      54.881  -9.329   3.212  0.00  4.00           C  
ATOM    639  CE2 TRP A 203      53.923 -10.119   3.872  0.00  4.00           C  
ATOM    640  CE3 TRP A 203      55.128  -9.563   1.853  0.00  4.00           C  
ATOM    641  NE1 TRP A 203      53.870  -9.696   5.176  0.00  4.00           N  
ATOM    642  CZ2 TRP A 203      53.216 -11.122   3.229  0.00  4.00           C  
ATOM    643  CZ3 TRP A 203      54.418 -10.568   1.208  0.00  4.00           C  
ATOM    644  CH2 TRP A 203      53.489 -11.325   1.876  0.00  4.00           C  
ATOM    645  H   TRP A 203      54.625  -5.679   4.320  0.00  4.00           H  
ATOM    646  HA  TRP A 203      56.709  -6.721   6.023  0.00  4.00           H  
ATOM    647 1HB  TRP A 203      56.224  -6.898   2.979  0.00  4.00           H  
ATOM    648 2HB  TRP A 203      57.408  -7.883   3.872  0.00  4.00           H  
ATOM    649  HD1 TRP A 203      55.035  -8.055   6.204  0.00  4.00           H  
ATOM    650  HE1 TRP A 203      53.272 -10.081   5.894  0.00  4.00           H  
ATOM    651  HE3 TRP A 203      55.852  -8.990   1.275  0.00  4.00           H  
ATOM    652  HZ2 TRP A 203      52.487 -11.700   3.797  0.00  4.00           H  
ATOM    653  HZ3 TRP A 203      54.621 -10.740   0.151  0.00  4.00           H  
ATOM    654  HH2 TRP A 203      52.953 -12.104   1.332  0.00  4.00           H  
ATOM    655  N   LEU A 204      57.570  -4.319   4.062  0.00  1.00           N  
ATOM    656  CA  LEU A 204      58.689  -3.428   3.926  0.00  1.00           C  
ATOM    657  C   LEU A 204      58.949  -2.902   5.308  0.00  1.00           C  
ATOM    658  O   LEU A 204      60.097  -2.744   5.723  0.00  1.00           O  
ATOM    659  CB  LEU A 204      58.401  -2.298   2.930  0.00  1.00           C  
ATOM    660  CG  LEU A 204      59.641  -1.595   2.364  0.00  1.00           C  
ATOM    661  CD1 LEU A 204      59.237  -0.643   1.246  0.00  1.00           C  
ATOM    662  CD2 LEU A 204      60.354  -0.844   3.479  0.00  1.00           C  
ATOM    663  H   LEU A 204      56.710  -4.106   3.577  0.00  1.00           H  
ATOM    664  HA  LEU A 204      59.538  -3.970   3.510  0.00  1.00           H  
ATOM    665 1HB  LEU A 204      57.908  -2.872   2.148  0.00  1.00           H  
ATOM    666 2HB  LEU A 204      57.703  -1.567   3.339  0.00  1.00           H  
ATOM    667  HG  LEU A 204      60.316  -2.370   2.000  0.00  1.00           H  
ATOM    668 1HD1 LEU A 204      60.124  -0.149   0.850  0.00  1.00           H  
ATOM    669 2HD1 LEU A 204      58.750  -1.205   0.448  0.00  1.00           H  
ATOM    670 3HD1 LEU A 204      58.549   0.105   1.636  0.00  1.00           H  
ATOM    671 1HD2 LEU A 204      61.236  -0.346   3.075  0.00  1.00           H  
ATOM    672 2HD2 LEU A 204      59.680  -0.102   3.907  0.00  1.00           H  
ATOM    673 3HD2 LEU A 204      60.659  -1.547   4.254  0.00  1.00           H  
ATOM    674  N   VAL A 205      57.864  -2.618   6.052  0.00  2.00           N  
ATOM    675  CA  VAL A 205      57.954  -2.113   7.393  0.00  2.00           C  
ATOM    676  C   VAL A 205      58.593  -3.157   8.256  0.00  2.00           C  
ATOM    677  O   VAL A 205      59.374  -2.840   9.146  0.00  2.00           O  
ATOM    678  CB  VAL A 205      56.576  -1.735   7.968  0.00  2.00           C  
ATOM    679  CG1 VAL A 205      56.677  -1.473   9.463  0.00  2.00           C  
ATOM    680  CG2 VAL A 205      56.015  -0.517   7.251  0.00  2.00           C  
ATOM    681  H   VAL A 205      56.953  -2.769   5.644  0.00  2.00           H  
ATOM    682  HA  VAL A 205      58.556  -1.205   7.435  0.00  2.00           H  
ATOM    683  HB  VAL A 205      55.881  -2.556   7.789  0.00  2.00           H  
ATOM    684 1HG1 VAL A 205      55.694  -1.208   9.854  0.00  2.00           H  
ATOM    685 2HG1 VAL A 205      57.036  -2.370   9.967  0.00  2.00           H  
ATOM    686 3HG1 VAL A 205      57.371  -0.652   9.643  0.00  2.00           H  
ATOM    687 1HG2 VAL A 205      55.042  -0.264   7.670  0.00  2.00           H  
ATOM    688 2HG2 VAL A 205      56.696   0.325   7.380  0.00  2.00           H  
ATOM    689 3HG2 VAL A 205      55.907  -0.737   6.189  0.00  2.00           H  
ATOM    690  N   LEU A 206      58.274  -4.438   7.994  0.00  1.00           N  
ATOM    691  CA  LEU A 206      58.765  -5.530   8.786  0.00  1.00           C  
ATOM    692  C   LEU A 206      60.256  -5.555   8.697  0.00  1.00           C  
ATOM    693  O   LEU A 206      60.939  -5.826   9.686  0.00  1.00           O  
ATOM    694  CB  LEU A 206      58.167  -6.863   8.317  0.00  1.00           C  
ATOM    695  CG  LEU A 206      56.644  -6.980   8.455  0.00  1.00           C  
ATOM    696  CD1 LEU A 206      56.223  -8.441   8.377  0.00  1.00           C  
ATOM    697  CD2 LEU A 206      56.204  -6.362   9.774  0.00  1.00           C  
ATOM    698  H   LEU A 206      57.666  -4.633   7.211  0.00  1.00           H  
ATOM    699  HA  LEU A 206      58.443  -5.406   9.819  0.00  1.00           H  
ATOM    700 1HB  LEU A 206      58.445  -6.821   7.265  0.00  1.00           H  
ATOM    701 2HB  LEU A 206      58.659  -7.714   8.788  0.00  1.00           H  
ATOM    702  HG  LEU A 206      56.200  -6.395   7.649  0.00  1.00           H  
ATOM    703 1HD1 LEU A 206      55.140  -8.514   8.476  0.00  1.00           H  
ATOM    704 2HD1 LEU A 206      56.527  -8.856   7.416  0.00  1.00           H  
ATOM    705 3HD1 LEU A 206      56.699  -9.000   9.181  0.00  1.00           H  
ATOM    706 1HD2 LEU A 206      55.121  -6.445   9.871  0.00  1.00           H  
ATOM    707 2HD2 LEU A 206      56.685  -6.887  10.601  0.00  1.00           H  
ATOM    708 3HD2 LEU A 206      56.491  -5.310   9.798  0.00  1.00           H  
ATOM    709  N   ASP A 207      60.801  -5.270   7.515  0.00  9.00           N  
ATOM    710  CA  ASP A 207      62.218  -5.294   7.305  0.00  9.00           C  
ATOM    711  C   ASP A 207      62.822  -4.267   8.209  0.00  9.00           C  
ATOM    712  O   ASP A 207      63.857  -4.501   8.834  0.00  9.00           O  
ATOM    713  CB  ASP A 207      62.576  -5.016   5.843  0.00  9.00           C  
ATOM    714  CG  ASP A 207      62.072  -6.065   4.862  0.00  9.00           C  
ATOM    715  OD1 ASP A 207      62.244  -7.231   5.128  0.00  9.00           O  
ATOM    716  OD2 ASP A 207      61.384  -5.703   3.937  0.00  9.00           O1-
ATOM    717  H   ASP A 207      60.198  -5.032   6.732  0.00  9.00           H  
ATOM    718  HA  ASP A 207      62.601  -6.298   7.485  0.00  9.00           H  
ATOM    719 1HB  ASP A 207      62.273  -4.025   5.503  0.00  9.00           H  
ATOM    720 2HB  ASP A 207      63.664  -5.065   5.900  0.00  9.00           H  
ATOM    721  N   TYR A 208      62.163  -3.100   8.314  0.00  2.00           N  
ATOM    722  CA  TYR A 208      62.677  -2.008   9.093  0.00  2.00           C  
ATOM    723  C   TYR A 208      62.764  -2.413  10.532  0.00  2.00           C  
ATOM    724  O   TYR A 208      63.769  -2.158  11.207  0.00  2.00           O  
ATOM    725  CB  TYR A 208      61.798  -0.765   8.939  0.00  2.00           C  
ATOM    726  CG  TYR A 208      62.250   0.412   9.774  0.00  2.00           C  
ATOM    727  CD1 TYR A 208      63.327   1.193   9.382  0.00  2.00           C  
ATOM    728  CD2 TYR A 208      61.596   0.740  10.953  0.00  2.00           C  
ATOM    729  CE1 TYR A 208      63.744   2.269  10.141  0.00  2.00           C  
ATOM    730  CE2 TYR A 208      62.004   1.814  11.720  0.00  2.00           C  
ATOM    731  CZ  TYR A 208      63.079   2.577  11.311  0.00  2.00           C  
ATOM    732  OH  TYR A 208      63.489   3.648  12.070  0.00  2.00           O  
ATOM    733  H   TYR A 208      61.283  -2.988   7.832  0.00  2.00           H  
ATOM    734  HA  TYR A 208      63.666  -1.728   8.728  0.00  2.00           H  
ATOM    735 1HB  TYR A 208      61.812  -0.489   7.884  0.00  2.00           H  
ATOM    736 2HB  TYR A 208      60.787  -1.049   9.228  0.00  2.00           H  
ATOM    737  HD1 TYR A 208      63.848   0.944   8.457  0.00  2.00           H  
ATOM    738  HD2 TYR A 208      60.748   0.134  11.271  0.00  2.00           H  
ATOM    739  HE1 TYR A 208      64.593   2.874   9.821  0.00  2.00           H  
ATOM    740  HE2 TYR A 208      61.478   2.055  12.644  0.00  2.00           H  
ATOM    741  HH  TYR A 208      62.958   3.773  12.861  0.00  2.00           H  
ATOM    742  N   SER A 209      61.708  -3.065  11.055  0.00  1.00           N  
ATOM    743  CA  SER A 209      61.680  -3.445  12.438  0.00  1.00           C  
ATOM    744  C   SER A 209      62.759  -4.447  12.702  0.00  1.00           C  
ATOM    745  O   SER A 209      63.434  -4.404  13.731  0.00  1.00           O  
ATOM    746  CB  SER A 209      60.321  -4.007  12.811  0.00  1.00           C  
ATOM    747  OG  SER A 209      60.044  -5.204  12.136  0.00  1.00           O  
ATOM    748  H   SER A 209      60.919  -3.292  10.466  0.00  1.00           H  
ATOM    749  HA  SER A 209      61.703  -2.595  13.122  0.00  1.00           H  
ATOM    750 1HB  SER A 209      60.304  -4.193  13.884  0.00  1.00           H  
ATOM    751 2HB  SER A 209      59.558  -3.273  12.558  0.00  1.00           H  
ATOM    752  HG  SER A 209      59.178  -5.526  12.399  0.00  1.00           H  
ATOM    753  N   ALA A 210      62.953  -5.392  11.773  0.00  5.00           N  
ATOM    754  CA  ALA A 210      63.956  -6.396  11.965  0.00  5.00           C  
ATOM    755  C   ALA A 210      65.283  -5.722  12.000  0.00  5.00           C  
ATOM    756  O   ALA A 210      66.143  -6.065  12.823  0.00  5.00           O  
ATOM    757  CB  ALA A 210      63.903  -7.450  10.870  0.00  5.00           C  
ATOM    758  H   ALA A 210      62.396  -5.409  10.930  0.00  5.00           H  
ATOM    759  HA  ALA A 210      63.719  -6.958  12.869  0.00  5.00           H  
ATOM    760 1HB  ALA A 210      64.696  -8.180  11.030  0.00  5.00           H  
ATOM    761 2HB  ALA A 210      62.936  -7.954  10.895  0.00  5.00           H  
ATOM    762 3HB  ALA A 210      64.039  -6.974   9.900  0.00  5.00           H  
ATOM    763  N   ASP A 211      65.475  -4.737  11.106  0.00  9.00           N  
ATOM    764  CA  ASP A 211      66.723  -4.044  11.020  0.00  9.00           C  
ATOM    765  C   ASP A 211      66.964  -3.326  12.308  0.00  9.00           C  
ATOM    766  O   ASP A 211      68.074  -3.345  12.836  0.00  9.00           O  
ATOM    767  CB  ASP A 211      66.732  -3.064   9.845  0.00  9.00           C  
ATOM    768  CG  ASP A 211      68.018  -2.261   9.704  0.00  9.00           C  
ATOM    769  OD1 ASP A 211      69.059  -2.862   9.580  0.00  9.00           O  
ATOM    770  OD2 ASP A 211      67.936  -1.065   9.565  0.00  9.00           O1-
ATOM    771  H   ASP A 211      64.725  -4.480  10.482  0.00  9.00           H  
ATOM    772  HA  ASP A 211      67.525  -4.752  10.811  0.00  9.00           H  
ATOM    773 1HB  ASP A 211      66.488  -3.529   8.889  0.00  9.00           H  
ATOM    774 2HB  ASP A 211      65.920  -2.399  10.143  0.00  9.00           H  
ATOM    775  N   VAL A 212      65.920  -2.678  12.861  0.00  1.00           N  
ATOM    776  CA  VAL A 212      66.100  -1.926  14.069  0.00  1.00           C  
ATOM    777  C   VAL A 212      66.430  -2.863  15.189  0.00  1.00           C  
ATOM    778  O   VAL A 212      67.154  -2.496  16.114  0.00  1.00           O  
ATOM    779  CB  VAL A 212      64.848  -1.107  14.435  0.00  1.00           C  
ATOM    780  CG1 VAL A 212      64.969  -0.552  15.847  0.00  1.00           C  
ATOM    781  CG2 VAL A 212      64.639   0.021  13.437  0.00  1.00           C  
ATOM    782  H   VAL A 212      65.005  -2.714  12.435  0.00  1.00           H  
ATOM    783  HA  VAL A 212      66.959  -1.258  13.996  0.00  1.00           H  
ATOM    784  HB  VAL A 212      63.972  -1.752  14.372  0.00  1.00           H  
ATOM    785 1HG1 VAL A 212      64.075   0.024  16.089  0.00  1.00           H  
ATOM    786 2HG1 VAL A 212      65.072  -1.375  16.554  0.00  1.00           H  
ATOM    787 3HG1 VAL A 212      65.844   0.094  15.910  0.00  1.00           H  
ATOM    788 1HG2 VAL A 212      63.750   0.589  13.710  0.00  1.00           H  
ATOM    789 2HG2 VAL A 212      65.508   0.679  13.446  0.00  1.00           H  
ATOM    790 3HG2 VAL A 212      64.510  -0.396  12.438  0.00  1.00           H  
ATOM    791  N   LEU A 213      65.892  -4.097  15.147  0.00  3.00           N  
ATOM    792  CA  LEU A 213      66.127  -5.050  16.199  0.00  3.00           C  
ATOM    793  C   LEU A 213      67.595  -5.349  16.254  0.00  3.00           C  
ATOM    794  O   LEU A 213      68.173  -5.433  17.348  0.00  3.00           O  
ATOM    795  CB  LEU A 213      65.314  -6.330  15.973  0.00  3.00           C  
ATOM    796  CG  LEU A 213      65.506  -7.421  17.034  0.00  3.00           C  
ATOM    797  CD1 LEU A 213      65.076  -6.903  18.399  0.00  3.00           C  
ATOM    798  CD2 LEU A 213      64.702  -8.654  16.647  0.00  3.00           C  
ATOM    799  H   LEU A 213      65.313  -4.362  14.364  0.00  3.00           H  
ATOM    800  HA  LEU A 213      65.798  -4.632  17.150  0.00  3.00           H  
ATOM    801 1HB  LEU A 213      64.309  -5.916  16.040  0.00  3.00           H  
ATOM    802 2HB  LEU A 213      65.473  -6.738  14.974  0.00  3.00           H  
ATOM    803  HG  LEU A 213      66.561  -7.696  17.028  0.00  3.00           H  
ATOM    804 1HD1 LEU A 213      65.215  -7.685  19.146  0.00  3.00           H  
ATOM    805 2HD1 LEU A 213      65.679  -6.036  18.666  0.00  3.00           H  
ATOM    806 3HD1 LEU A 213      64.025  -6.618  18.366  0.00  3.00           H  
ATOM    807 1HD2 LEU A 213      64.840  -9.429  17.401  0.00  3.00           H  
ATOM    808 2HD2 LEU A 213      63.645  -8.394  16.582  0.00  3.00           H  
ATOM    809 3HD2 LEU A 213      65.044  -9.024  15.681  0.00  3.00           H  
ATOM    810  N   TYR A 214      68.239  -5.516  15.081  0.00  8.00           N  
ATOM    811  CA  TYR A 214      69.641  -5.821  15.009  0.00  8.00           C  
ATOM    812  C   TYR A 214      70.439  -4.673  15.545  0.00  8.00           C  
ATOM    813  O   TYR A 214      71.512  -4.874  16.122  0.00  8.00           O  
ATOM    814  CB  TYR A 214      70.058  -6.135  13.571  0.00  8.00           C  
ATOM    815  CG  TYR A 214      69.144  -7.113  12.866  0.00  8.00           C  
ATOM    816  CD1 TYR A 214      68.315  -7.959  13.587  0.00  8.00           C  
ATOM    817  CD2 TYR A 214      69.111  -7.184  11.482  0.00  8.00           C  
ATOM    818  CE1 TYR A 214      67.478  -8.854  12.949  0.00  8.00           C  
ATOM    819  CE2 TYR A 214      68.278  -8.075  10.832  0.00  8.00           C  
ATOM    820  CZ  TYR A 214      67.463  -8.909  11.570  0.00  8.00           C  
ATOM    821  OH  TYR A 214      66.630  -9.797  10.928  0.00  8.00           O  
ATOM    822  H   TYR A 214      67.711  -5.422  14.225  0.00  8.00           H  
ATOM    823  HA  TYR A 214      69.864  -6.687  15.634  0.00  8.00           H  
ATOM    824 1HB  TYR A 214      70.070  -5.190  13.025  0.00  8.00           H  
ATOM    825 2HB  TYR A 214      71.067  -6.545  13.610  0.00  8.00           H  
ATOM    826  HD1 TYR A 214      68.332  -7.911  14.676  0.00  8.00           H  
ATOM    827  HD2 TYR A 214      69.758  -6.523  10.905  0.00  8.00           H  
ATOM    828  HE1 TYR A 214      66.832  -9.514  13.528  0.00  8.00           H  
ATOM    829  HE2 TYR A 214      68.268  -8.117   9.743  0.00  8.00           H  
ATOM    830  HH  TYR A 214      66.110 -10.329  11.535  0.00  8.00           H  
ATOM    831  N   VAL A 215      69.955  -3.434  15.351  0.00  2.00           N  
ATOM    832  CA  VAL A 215      70.662  -2.271  15.808  0.00  2.00           C  
ATOM    833  C   VAL A 215      70.843  -2.382  17.279  0.00  2.00           C  
ATOM    834  O   VAL A 215      71.908  -2.071  17.807  0.00  2.00           O  
ATOM    835  CB  VAL A 215      69.921  -0.962  15.476  0.00  2.00           C  
ATOM    836  CG1 VAL A 215      70.632   0.227  16.104  0.00  2.00           C  
ATOM    837  CG2 VAL A 215      69.810  -0.780  13.970  0.00  2.00           C  
ATOM    838  H   VAL A 215      69.076  -3.317  14.860  0.00  2.00           H  
ATOM    839  HA  VAL A 215      71.633  -2.181  15.322  0.00  2.00           H  
ATOM    840  HB  VAL A 215      68.903  -1.023  15.863  0.00  2.00           H  
ATOM    841 1HG1 VAL A 215      70.095   1.143  15.859  0.00  2.00           H  
ATOM    842 2HG1 VAL A 215      70.662   0.102  17.187  0.00  2.00           H  
ATOM    843 3HG1 VAL A 215      71.649   0.289  15.717  0.00  2.00           H  
ATOM    844 1HG2 VAL A 215      69.283   0.148  13.753  0.00  2.00           H  
ATOM    845 2HG2 VAL A 215      70.809  -0.742  13.535  0.00  2.00           H  
ATOM    846 3HG2 VAL A 215      69.259  -1.618  13.541  0.00  2.00           H  
ATOM    847  N   LEU A 216      69.796  -2.811  17.997  0.00  1.00           N  
ATOM    848  CA  LEU A 216      69.925  -2.935  19.416  0.00  1.00           C  
ATOM    849  C   LEU A 216      70.929  -4.004  19.714  0.00  1.00           C  
ATOM    850  O   LEU A 216      71.750  -3.868  20.616  0.00  1.00           O  
ATOM    851  CB  LEU A 216      68.572  -3.256  20.063  0.00  1.00           C  
ATOM    852  CG  LEU A 216      67.534  -2.128  19.999  0.00  1.00           C  
ATOM    853  CD1 LEU A 216      66.186  -2.629  20.501  0.00  1.00           C  
ATOM    854  CD2 LEU A 216      68.013  -0.947  20.830  0.00  1.00           C  
ATOM    855  H   LEU A 216      68.917  -3.049  17.560  0.00  1.00           H  
ATOM    856  HA  LEU A 216      70.242  -1.982  19.839  0.00  1.00           H  
ATOM    857 1HB  LEU A 216      68.263  -4.084  19.428  0.00  1.00           H  
ATOM    858 2HB  LEU A 216      68.688  -3.608  21.088  0.00  1.00           H  
ATOM    859  HG  LEU A 216      67.473  -1.802  18.960  0.00  1.00           H  
ATOM    860 1HD1 LEU A 216      65.456  -1.822  20.452  0.00  1.00           H  
ATOM    861 2HD1 LEU A 216      65.852  -3.459  19.878  0.00  1.00           H  
ATOM    862 3HD1 LEU A 216      66.285  -2.966  21.532  0.00  1.00           H  
ATOM    863 1HD2 LEU A 216      67.275  -0.146  20.783  0.00  1.00           H  
ATOM    864 2HD2 LEU A 216      68.144  -1.260  21.866  0.00  1.00           H  
ATOM    865 3HD2 LEU A 216      68.964  -0.587  20.437  0.00  1.00           H  
ATOM    866  N   ASP A 217      70.890  -5.098  18.932  0.00  9.00           N  
ATOM    867  CA  ASP A 217      71.741  -6.228  19.163  0.00  9.00           C  
ATOM    868  C   ASP A 217      73.172  -5.828  18.986  0.00  9.00           C  
ATOM    869  O   ASP A 217      74.038  -6.270  19.738  0.00  9.00           O  
ATOM    870  CB  ASP A 217      71.388  -7.381  18.220  0.00  9.00           C  
ATOM    871  CG  ASP A 217      70.063  -8.064  18.531  0.00  9.00           C  
ATOM    872  OD1 ASP A 217      69.525  -7.823  19.586  0.00  9.00           O  
ATOM    873  OD2 ASP A 217      69.523  -8.694  17.653  0.00  9.00           O1-
ATOM    874  H   ASP A 217      70.239  -5.122  18.160  0.00  9.00           H  
ATOM    875  HA  ASP A 217      71.603  -6.591  20.182  0.00  9.00           H  
ATOM    876 1HB  ASP A 217      71.415  -7.104  17.166  0.00  9.00           H  
ATOM    877 2HB  ASP A 217      72.209  -8.065  18.438  0.00  9.00           H  
ATOM    878  N   VAL A 218      73.475  -4.986  17.983  0.00  6.00           N  
ATOM    879  CA  VAL A 218      74.843  -4.608  17.807  0.00  6.00           C  
ATOM    880  C   VAL A 218      75.296  -3.832  19.005  0.00  6.00           C  
ATOM    881  O   VAL A 218      76.416  -4.008  19.467  0.00  6.00           O  
ATOM    882  CB  VAL A 218      75.052  -3.765  16.535  0.00  6.00           C  
ATOM    883  CG1 VAL A 218      76.514  -3.372  16.391  0.00  6.00           C  
ATOM    884  CG2 VAL A 218      74.583  -4.529  15.307  0.00  6.00           C  
ATOM    885  H   VAL A 218      72.773  -4.613  17.360  0.00  6.00           H  
ATOM    886  HA  VAL A 218      75.490  -5.482  17.738  0.00  6.00           H  
ATOM    887  HB  VAL A 218      74.439  -2.866  16.602  0.00  6.00           H  
ATOM    888 1HG1 VAL A 218      76.643  -2.776  15.487  0.00  6.00           H  
ATOM    889 2HG1 VAL A 218      76.821  -2.786  17.257  0.00  6.00           H  
ATOM    890 3HG1 VAL A 218      77.127  -4.270  16.323  0.00  6.00           H  
ATOM    891 1HG2 VAL A 218      74.737  -3.919  14.417  0.00  6.00           H  
ATOM    892 2HG2 VAL A 218      75.153  -5.454  15.216  0.00  6.00           H  
ATOM    893 3HG2 VAL A 218      73.523  -4.764  15.406  0.00  6.00           H  
ATOM    894  N   LEU A 219      74.424  -2.951  19.515  0.00  1.00           N  
ATOM    895  CA  LEU A 219      74.763  -2.117  20.633  0.00  1.00           C  
ATOM    896  C   LEU A 219      75.016  -2.960  21.839  0.00  1.00           C  
ATOM    897  O   LEU A 219      75.964  -2.716  22.585  0.00  1.00           O  
ATOM    898  CB  LEU A 219      73.648  -1.101  20.910  0.00  1.00           C  
ATOM    899  CG  LEU A 219      73.474  -0.016  19.839  0.00  1.00           C  
ATOM    900  CD1 LEU A 219      72.216   0.795  20.119  0.00  1.00           C  
ATOM    901  CD2 LEU A 219      74.701   0.882  19.821  0.00  1.00           C  
ATOM    902  H   LEU A 219      73.504  -2.873  19.106  0.00  1.00           H  
ATOM    903  HA  LEU A 219      75.660  -1.543  20.402  0.00  1.00           H  
ATOM    904 1HB  LEU A 219      72.791  -1.773  20.904  0.00  1.00           H  
ATOM    905 2HB  LEU A 219      73.749  -0.649  21.897  0.00  1.00           H  
ATOM    906  HG  LEU A 219      73.414  -0.520  18.874  0.00  1.00           H  
ATOM    907 1HD1 LEU A 219      72.100   1.563  19.353  0.00  1.00           H  
ATOM    908 2HD1 LEU A 219      71.347   0.136  20.104  0.00  1.00           H  
ATOM    909 3HD1 LEU A 219      72.297   1.268  21.097  0.00  1.00           H  
ATOM    910 1HD2 LEU A 219      74.576   1.652  19.059  0.00  1.00           H  
ATOM    911 2HD2 LEU A 219      74.824   1.352  20.797  0.00  1.00           H  
ATOM    912 3HD2 LEU A 219      75.585   0.287  19.592  0.00  1.00           H  
ATOM    913  N   VAL A 220      74.182  -3.990  22.069  0.00  4.00           N  
ATOM    914  CA  VAL A 220      74.355  -4.750  23.273  0.00  4.00           C  
ATOM    915  C   VAL A 220      75.706  -5.393  23.279  0.00  4.00           C  
ATOM    916  O   VAL A 220      76.407  -5.378  24.278  0.00  4.00           O  
ATOM    917  CB  VAL A 220      73.272  -5.835  23.430  0.00  4.00           C  
ATOM    918  CG1 VAL A 220      73.616  -6.767  24.582  0.00  4.00           C  
ATOM    919  CG2 VAL A 220      71.909  -5.198  23.650  0.00  4.00           C  
ATOM    920  H   VAL A 220      73.444  -4.245  21.428  0.00  4.00           H  
ATOM    921  HA  VAL A 220      74.327  -4.109  24.154  0.00  4.00           H  
ATOM    922  HB  VAL A 220      73.208  -6.408  22.505  0.00  4.00           H  
ATOM    923 1HG1 VAL A 220      72.840  -7.527  24.678  0.00  4.00           H  
ATOM    924 2HG1 VAL A 220      74.573  -7.250  24.387  0.00  4.00           H  
ATOM    925 3HG1 VAL A 220      73.679  -6.195  25.507  0.00  4.00           H  
ATOM    926 1HG2 VAL A 220      71.156  -5.978  23.758  0.00  4.00           H  
ATOM    927 2HG2 VAL A 220      71.934  -4.589  24.554  0.00  4.00           H  
ATOM    928 3HG2 VAL A 220      71.658  -4.569  22.796  0.00  4.00           H  
ATOM    929  N   ARG A 221      76.111  -5.985  22.127  0.00  7.00           N  
ATOM    930  CA  ARG A 221      77.377  -6.654  22.087  0.00  7.00           C  
ATOM    931  C   ARG A 221      78.494  -5.671  22.276  0.00  7.00           C  
ATOM    932  O   ARG A 221      79.412  -5.907  23.046  0.00  7.00           O  
ATOM    933  CB  ARG A 221      77.558  -7.475  20.819  0.00  7.00           C  
ATOM    934  CG  ARG A 221      78.699  -8.480  20.865  0.00  7.00           C  
ATOM    935  CD  ARG A 221      78.972  -9.155  19.571  0.00  7.00           C  
ATOM    936  NE  ARG A 221      77.856  -9.925  19.046  0.00  7.00           N  
ATOM    937  CZ  ARG A 221      77.581 -11.200  19.382  0.00  7.00           C  
ATOM    938  NH1 ARG A 221      78.355 -11.865  20.211  0.00  7.00           N1+
ATOM    939  NH2 ARG A 221      76.522 -11.775  18.837  0.00  7.00           N  
ATOM    940  H   ARG A 221      75.538  -5.966  21.296  0.00  7.00           H  
ATOM    941  HA  ARG A 221      77.408  -7.431  22.851  0.00  7.00           H  
ATOM    942 1HB  ARG A 221      76.622  -8.003  20.645  0.00  7.00           H  
ATOM    943 2HB  ARG A 221      77.734  -6.771  20.006  0.00  7.00           H  
ATOM    944 1HG  ARG A 221      79.607  -7.959  21.170  0.00  7.00           H  
ATOM    945 2HG  ARG A 221      78.455  -9.247  21.601  0.00  7.00           H  
ATOM    946 1HD  ARG A 221      79.229  -8.403  18.826  0.00  7.00           H  
ATOM    947 2HD  ARG A 221      79.810  -9.840  19.699  0.00  7.00           H  
ATOM    948  HE  ARG A 221      77.142  -9.655  18.382  0.00  7.00           H  
ATOM    949 1HH1 ARG A 221      79.170 -11.417  20.605  0.00  7.00           H  
ATOM    950 2HH1 ARG A 221      78.132 -12.820  20.450  0.00  7.00           H  
ATOM    951 1HH2 ARG A 221      75.948 -11.256  18.188  0.00  7.00           H  
ATOM    952 2HH2 ARG A 221      76.294 -12.730  19.071  0.00  7.00           H  
ATOM    953  N   ALA A 222      78.456  -4.547  21.518  0.00  5.00           N  
ATOM    954  CA  ALA A 222      79.522  -3.585  21.581  0.00  5.00           C  
ATOM    955  C   ALA A 222      79.583  -2.895  22.910  0.00  5.00           C  
ATOM    956  O   ALA A 222      80.649  -2.799  23.516  0.00  5.00           O  
ATOM    957  CB  ALA A 222      79.373  -2.563  20.464  0.00  5.00           C  
ATOM    958  H   ALA A 222      77.672  -4.373  20.913  0.00  5.00           H  
ATOM    959  HA  ALA A 222      80.467  -4.100  21.406  0.00  5.00           H  
ATOM    960 1HB  ALA A 222      80.191  -1.845  20.518  0.00  5.00           H  
ATOM    961 2HB  ALA A 222      79.400  -3.071  19.500  0.00  5.00           H  
ATOM    962 3HB  ALA A 222      78.424  -2.041  20.573  0.00  5.00           H  
ATOM    963  N   ARG A 223      78.430  -2.404  23.420  0.00  8.00           N  
ATOM    964  CA  ARG A 223      78.404  -1.613  24.636  0.00  8.00           C  
ATOM    965  C   ARG A 223      79.071  -2.356  25.787  0.00  8.00           C  
ATOM    966  O   ARG A 223      79.269  -1.799  26.867  0.00  8.00           O  
ATOM    967  CB  ARG A 223      76.995  -1.167  24.998  0.00  8.00           C  
ATOM    968  CG  ARG A 223      76.412  -0.093  24.094  0.00  8.00           C  
ATOM    969  CD  ARG A 223      75.025   0.313  24.440  0.00  8.00           C  
ATOM    970  NE  ARG A 223      74.035  -0.742  24.294  0.00  8.00           N  
ATOM    971  CZ  ARG A 223      72.710  -0.579  24.478  0.00  8.00           C  
ATOM    972  NH1 ARG A 223      72.216   0.581  24.851  0.00  8.00           N1+
ATOM    973  NH2 ARG A 223      71.921  -1.623  24.297  0.00  8.00           N  
ATOM    974  H   ARG A 223      77.564  -2.590  22.935  0.00  8.00           H  
ATOM    975  HA  ARG A 223      78.968  -0.691  24.489  0.00  8.00           H  
ATOM    976 1HB  ARG A 223      76.361  -2.052  24.960  0.00  8.00           H  
ATOM    977 2HB  ARG A 223      77.033  -0.793  26.021  0.00  8.00           H  
ATOM    978 1HG  ARG A 223      77.045   0.793  24.155  0.00  8.00           H  
ATOM    979 2HG  ARG A 223      76.407  -0.467  23.070  0.00  8.00           H  
ATOM    980 1HD  ARG A 223      75.001   0.641  25.479  0.00  8.00           H  
ATOM    981 2HD  ARG A 223      74.725   1.135  23.793  0.00  8.00           H  
ATOM    982  HE  ARG A 223      74.161  -1.714  24.045  0.00  8.00           H  
ATOM    983 1HH1 ARG A 223      72.835   1.365  25.003  0.00  8.00           H  
ATOM    984 2HH1 ARG A 223      71.221   0.683  24.984  0.00  8.00           H  
ATOM    985 1HH2 ARG A 223      72.319  -2.512  24.027  0.00  8.00           H  
ATOM    986 2HH2 ARG A 223      70.925  -1.528  24.429  0.00  8.00           H  
ATOM    987  N   THR A 224      79.415  -3.618  25.550  0.00  8.00           N  
ATOM    988  CA  THR A 224      80.143  -4.410  26.532  0.00  8.00           C  
ATOM    989  C   THR A 224      81.429  -3.713  26.959  0.00  8.00           C  
ATOM    990  O   THR A 224      81.950  -3.963  28.046  0.00  8.00           O  
ATOM    991  CB  THR A 224      80.486  -5.809  25.987  0.00  8.00           C  
ATOM    992  CG2 THR A 224      81.335  -6.579  26.988  0.00  8.00           C  
ATOM    993  OG1 THR A 224      79.277  -6.536  25.734  0.00  8.00           O  
ATOM    994  H   THR A 224      79.165  -4.037  24.674  0.00  8.00           H  
ATOM    995  HA  THR A 224      79.541  -4.525  27.434  0.00  8.00           H  
ATOM    996  HB  THR A 224      81.037  -5.700  25.053  0.00  8.00           H  
ATOM    997  HG1 THR A 224      78.748  -6.060  25.088  0.00  8.00           H  
ATOM    998 1HG2 THR A 224      81.567  -7.564  26.585  0.00  8.00           H  
ATOM    999 2HG2 THR A 224      82.260  -6.034  27.174  0.00  8.00           H  
ATOM   1000 3HG2 THR A 224      80.784  -6.689  27.922  0.00  8.00           H  
ATOM   1001  N   GLY A 225      81.936  -2.838  26.097  0.00  7.00           N  
ATOM   1002  CA  GLY A 225      83.096  -2.020  26.429  0.00  7.00           C  
ATOM   1003  C   GLY A 225      82.718  -0.885  27.372  0.00  7.00           C  
ATOM   1004  O   GLY A 225      83.320  -0.721  28.442  0.00  7.00           O  
ATOM   1005  H   GLY A 225      81.505  -2.737  25.189  0.00  7.00           H  
ATOM   1006 1HA  GLY A 225      83.847  -2.646  26.910  0.00  7.00           H  
ATOM   1007 2HA  GLY A 225      83.508  -1.598  25.513  0.00  7.00           H  
ATOM   1008  N   PHE A 226      81.718  -0.103  26.979  0.00  4.00           N  
ATOM   1009  CA  PHE A 226      81.305   1.060  27.754  0.00  4.00           C  
ATOM   1010  C   PHE A 226      80.811   0.653  29.136  0.00  4.00           C  
ATOM   1011  O   PHE A 226      80.975   1.391  30.115  0.00  4.00           O  
ATOM   1012  CB  PHE A 226      80.215   1.836  27.013  0.00  4.00           C  
ATOM   1013  CG  PHE A 226      80.723   2.621  25.837  0.00  4.00           C  
ATOM   1014  CD1 PHE A 226      80.549   2.151  24.544  0.00  4.00           C  
ATOM   1015  CD2 PHE A 226      81.375   3.830  26.022  0.00  4.00           C  
ATOM   1016  CE1 PHE A 226      81.017   2.873  23.462  0.00  4.00           C  
ATOM   1017  CE2 PHE A 226      81.842   4.554  24.942  0.00  4.00           C  
ATOM   1018  CZ  PHE A 226      81.663   4.074  23.661  0.00  4.00           C  
ATOM   1019  H   PHE A 226      81.234  -0.320  26.120  0.00  4.00           H  
ATOM   1020  HA  PHE A 226      82.158   1.721  27.912  0.00  4.00           H  
ATOM   1021 1HB  PHE A 226      79.462   1.150  26.627  0.00  4.00           H  
ATOM   1022 2HB  PHE A 226      79.742   2.552  27.684  0.00  4.00           H  
ATOM   1023  HD1 PHE A 226      80.037   1.201  24.387  0.00  4.00           H  
ATOM   1024  HD2 PHE A 226      81.518   4.209  27.035  0.00  4.00           H  
ATOM   1025  HE1 PHE A 226      80.874   2.492  22.451  0.00  4.00           H  
ATOM   1026  HE2 PHE A 226      82.353   5.504  25.101  0.00  4.00           H  
ATOM   1027  HZ  PHE A 226      82.032   4.643  22.808  0.00  4.00           H  
ATOM   1028  N   LEU A 227      80.205  -0.526  29.219  0.00  6.00           N  
ATOM   1029  CA  LEU A 227      79.604  -0.994  30.462  0.00  6.00           C  
ATOM   1030  C   LEU A 227      80.648  -1.620  31.377  0.00  6.00           C  
ATOM   1031  O   LEU A 227      81.829  -1.679  31.038  0.00  6.00           O  
ATOM   1032  CB  LEU A 227      78.483  -1.998  30.164  0.00  6.00           C  
ATOM   1033  CG  LEU A 227      77.308  -1.442  29.349  0.00  6.00           C  
ATOM   1034  CD1 LEU A 227      76.305  -2.550  29.058  0.00  6.00           C  
ATOM   1035  CD2 LEU A 227      76.649  -0.306  30.118  0.00  6.00           C  
ATOM   1036  H   LEU A 227      80.159  -1.114  28.407  0.00  6.00           H  
ATOM   1037  HA  LEU A 227      79.184  -0.148  31.005  0.00  6.00           H  
ATOM   1038 1HB  LEU A 227      79.044  -2.717  29.568  0.00  6.00           H  
ATOM   1039 2HB  LEU A 227      78.122  -2.481  31.071  0.00  6.00           H  
ATOM   1040  HG  LEU A 227      77.719  -1.027  28.429  0.00  6.00           H  
ATOM   1041 1HD1 LEU A 227      75.474  -2.146  28.479  0.00  6.00           H  
ATOM   1042 2HD1 LEU A 227      76.792  -3.341  28.487  0.00  6.00           H  
ATOM   1043 3HD1 LEU A 227      75.929  -2.957  29.996  0.00  6.00           H  
ATOM   1044 1HD2 LEU A 227      75.814   0.088  29.537  0.00  6.00           H  
ATOM   1045 2HD2 LEU A 227      76.283  -0.678  31.075  0.00  6.00           H  
ATOM   1046 3HD2 LEU A 227      77.376   0.487  30.291  0.00  6.00           H  
ATOM   1047  N   GLU A 228      80.204  -2.089  32.539  0.00  4.00           N  
ATOM   1048  CA  GLU A 228      81.081  -2.794  33.473  0.00  4.00           C  
ATOM   1049  C   GLU A 228      80.970  -4.303  33.289  0.00  4.00           C  
ATOM   1050  O   GLU A 228      80.603  -5.022  34.219  0.00  4.00           O  
ATOM   1051  CB  GLU A 228      80.747  -2.415  34.918  0.00  4.00           C  
ATOM   1052  CG  GLU A 228      81.026  -0.959  35.266  0.00  4.00           C  
ATOM   1053  CD  GLU A 228      80.459  -0.601  36.612  0.00  4.00           C  
ATOM   1054  OE1 GLU A 228      79.843  -1.444  37.219  0.00  4.00           O  
ATOM   1055  OE2 GLU A 228      80.737   0.476  37.083  0.00  4.00           O1-
ATOM   1056  H   GLU A 228      79.234  -1.954  32.786  0.00  4.00           H  
ATOM   1057  HA  GLU A 228      82.121  -2.534  33.272  0.00  4.00           H  
ATOM   1058 1HB  GLU A 228      79.687  -2.625  35.065  0.00  4.00           H  
ATOM   1059 2HB  GLU A 228      81.340  -3.062  35.563  0.00  4.00           H  
ATOM   1060 1HG  GLU A 228      82.085  -0.703  35.239  0.00  4.00           H  
ATOM   1061 2HG  GLU A 228      80.499  -0.405  34.491  0.00  4.00           H  
ATOM   1062  N   GLN A 229      81.291  -4.779  32.090  0.00  2.00           N  
ATOM   1063  CA  GLN A 229      81.073  -6.177  31.737  0.00  2.00           C  
ATOM   1064  C   GLN A 229      82.322  -7.011  31.993  0.00  2.00           C  
ATOM   1065  O   GLN A 229      82.273  -8.240  31.975  0.00  2.00           O  
ATOM   1066  CB  GLN A 229      80.661  -6.301  30.268  0.00  2.00           C  
ATOM   1067  CG  GLN A 229      79.323  -5.660  29.940  0.00  2.00           C  
ATOM   1068  CD  GLN A 229      78.185  -6.251  30.750  0.00  2.00           C  
ATOM   1069  NE2 GLN A 229      77.367  -5.385  31.338  0.00  2.00           N  
ATOM   1070  OE1 GLN A 229      78.039  -7.473  30.842  0.00  2.00           O  
ATOM   1071  H   GLN A 229      81.695  -4.155  31.405  0.00  2.00           H  
ATOM   1072  HA  GLN A 229      80.288  -6.594  32.368  0.00  2.00           H  
ATOM   1073 1HB  GLN A 229      81.449  -5.832  29.679  0.00  2.00           H  
ATOM   1074 2HB  GLN A 229      80.624  -7.366  30.041  0.00  2.00           H  
ATOM   1075 1HG  GLN A 229      79.181  -4.581  29.900  0.00  2.00           H  
ATOM   1076 2HG  GLN A 229      79.277  -6.069  28.930  0.00  2.00           H  
ATOM   1077 1HE2 GLN A 229      76.597  -5.716  31.885  0.00  2.00           H  
ATOM   1078 2HE2 GLN A 229      77.520  -4.402  31.235  0.00  2.00           H  
ATOM   1079  N   GLY A 230      83.441  -6.333  32.239  0.00  7.00           N  
ATOM   1080  CA  GLY A 230      84.733  -7.000  32.339  0.00  7.00           C  
ATOM   1081  C   GLY A 230      85.268  -7.376  30.963  0.00  7.00           C  
ATOM   1082  O   GLY A 230      85.463  -8.553  30.654  0.00  7.00           O  
ATOM   1083  H   GLY A 230      83.394  -5.330  32.352  0.00  7.00           H  
ATOM   1084 1HA  GLY A 230      85.442  -6.331  32.826  0.00  7.00           H  
ATOM   1085 2HA  GLY A 230      84.620  -7.905  32.935  0.00  7.00           H  
ATOM   1086  N   LEU A 231      85.505  -6.367  30.123  0.00  4.00           N  
ATOM   1087  CA  LEU A 231      86.007  -6.590  28.772  0.00  4.00           C  
ATOM   1088  C   LEU A 231      87.479  -6.213  28.662  0.00  4.00           C  
ATOM   1089  O   LEU A 231      87.906  -5.183  29.185  0.00  4.00           O  
ATOM   1090  CB  LEU A 231      85.174  -5.794  27.760  0.00  4.00           C  
ATOM   1091  CG  LEU A 231      85.345  -6.220  26.296  0.00  4.00           C  
ATOM   1092  CD1 LEU A 231      84.979  -7.689  26.133  0.00  4.00           C  
ATOM   1093  CD2 LEU A 231      84.474  -5.345  25.406  0.00  4.00           C  
ATOM   1094  H   LEU A 231      85.334  -5.422  30.442  0.00  4.00           H  
ATOM   1095  HA  LEU A 231      85.940  -7.650  28.529  0.00  4.00           H  
ATOM   1096 1HB  LEU A 231      84.175  -6.052  28.109  0.00  4.00           H  
ATOM   1097 2HB  LEU A 231      85.329  -4.721  27.864  0.00  4.00           H  
ATOM   1098  HG  LEU A 231      86.385  -6.038  26.025  0.00  4.00           H  
ATOM   1099 1HD1 LEU A 231      85.103  -7.982  25.090  0.00  4.00           H  
ATOM   1100 2HD1 LEU A 231      85.629  -8.298  26.760  0.00  4.00           H  
ATOM   1101 3HD1 LEU A 231      83.942  -7.840  26.430  0.00  4.00           H  
ATOM   1102 1HD2 LEU A 231      84.597  -5.648  24.366  0.00  4.00           H  
ATOM   1103 2HD2 LEU A 231      83.429  -5.457  25.696  0.00  4.00           H  
ATOM   1104 3HD2 LEU A 231      84.771  -4.302  25.518  0.00  4.00           H  
ATOM   1105  N   MET A 232      88.249  -7.052  27.977  0.00  6.00           N  
ATOM   1106  CA  MET A 232      89.679  -6.818  27.815  0.00  6.00           C  
ATOM   1107  C   MET A 232      89.945  -5.508  27.085  0.00  6.00           C  
ATOM   1108  O   MET A 232      91.060  -4.987  27.118  0.00  6.00           O  
ATOM   1109  CB  MET A 232      90.322  -7.982  27.063  0.00  6.00           C  
ATOM   1110  CG  MET A 232      90.350  -9.293  27.837  0.00  6.00           C  
ATOM   1111  SD  MET A 232      91.292  -9.176  29.370  0.00  6.00           S  
ATOM   1112  CE  MET A 232      92.948  -8.936  28.733  0.00  6.00           C  
ATOM   1113  H   MET A 232      87.834  -7.871  27.558  0.00  6.00           H  
ATOM   1114  HA  MET A 232      90.154  -6.730  28.792  0.00  6.00           H  
ATOM   1115 1HB  MET A 232      89.757  -8.115  26.142  0.00  6.00           H  
ATOM   1116 2HB  MET A 232      91.343  -7.681  26.824  0.00  6.00           H  
ATOM   1117 1HG  MET A 232      89.323  -9.572  28.068  0.00  6.00           H  
ATOM   1118 2HG  MET A 232      90.798 -10.054  27.198  0.00  6.00           H  
ATOM   1119 1HE  MET A 232      93.649  -8.845  29.563  0.00  6.00           H  
ATOM   1120 2HE  MET A 232      93.226  -9.789  28.113  0.00  6.00           H  
ATOM   1121 3HE  MET A 232      92.978  -8.026  28.132  0.00  6.00           H  
ATOM   1122  N   VAL A 233      88.914  -4.980  26.434  0.00  8.00           N  
ATOM   1123  CA  VAL A 233      89.021  -3.705  25.735  0.00  8.00           C  
ATOM   1124  C   VAL A 233      87.903  -2.756  26.153  0.00  8.00           C  
ATOM   1125  O   VAL A 233      86.722  -3.064  25.980  0.00  8.00           O  
ATOM   1126  CB  VAL A 233      88.980  -3.892  24.207  0.00  8.00           C  
ATOM   1127  CG1 VAL A 233      88.364  -2.673  23.538  0.00  8.00           C  
ATOM   1128  CG2 VAL A 233      90.378  -4.146  23.664  0.00  8.00           C  
ATOM   1129  H   VAL A 233      88.033  -5.475  26.423  0.00  8.00           H  
ATOM   1130  HA  VAL A 233      89.942  -3.183  26.000  0.00  8.00           H  
ATOM   1131  HB  VAL A 233      88.384  -4.774  23.974  0.00  8.00           H  
ATOM   1132 1HG1 VAL A 233      88.342  -2.822  22.458  0.00  8.00           H  
ATOM   1133 2HG1 VAL A 233      87.347  -2.532  23.904  0.00  8.00           H  
ATOM   1134 3HG1 VAL A 233      88.960  -1.790  23.769  0.00  8.00           H  
ATOM   1135 1HG2 VAL A 233      90.330  -4.277  22.583  0.00  8.00           H  
ATOM   1136 2HG2 VAL A 233      91.019  -3.297  23.899  0.00  8.00           H  
ATOM   1137 3HG2 VAL A 233      90.787  -5.048  24.120  0.00  8.00           H  
ATOM   1138  N   SER A 234      88.281  -1.601  26.682  0.00  3.00           N  
ATOM   1139  CA  SER A 234      87.312  -0.582  27.069  0.00  3.00           C  
ATOM   1140  C   SER A 234      87.423   0.650  26.180  0.00  3.00           C  
ATOM   1141  O   SER A 234      86.496   1.457  26.103  0.00  3.00           O  
ATOM   1142  CB  SER A 234      87.507  -0.203  28.524  0.00  3.00           C  
ATOM   1143  OG  SER A 234      88.774   0.347  28.760  0.00  3.00           O  
ATOM   1144  H   SER A 234      89.265  -1.423  26.825  0.00  3.00           H  
ATOM   1145  HA  SER A 234      86.283  -0.943  27.076  0.00  3.00           H  
ATOM   1146 1HB  SER A 234      86.747   0.528  28.798  0.00  3.00           H  
ATOM   1147 2HB  SER A 234      87.388  -1.095  29.137  0.00  3.00           H  
ATOM   1148  HG  SER A 234      88.857   0.573  29.689  0.00  3.00           H  
ATOM   1149  N   ASP A 235      88.561   0.789  25.510  0.00  6.00           N  
ATOM   1150  CA  ASP A 235      88.775   1.896  24.585  0.00  6.00           C  
ATOM   1151  C   ASP A 235      87.942   1.725  23.329  0.00  6.00           C  
ATOM   1152  O   ASP A 235      87.683   0.604  22.884  0.00  6.00           O  
ATOM   1153  CB  ASP A 235      90.257   2.014  24.218  0.00  6.00           C  
ATOM   1154  CG  ASP A 235      90.582   3.164  23.275  0.00  6.00           C  
ATOM   1155  OD1 ASP A 235      90.481   4.294  23.691  0.00  6.00           O  
ATOM   1156  OD2 ASP A 235      91.076   2.906  22.203  0.00  6.00           O1-
ATOM   1157  H   ASP A 235      89.298   0.112  25.646  0.00  6.00           H  
ATOM   1158  HA  ASP A 235      88.448   2.829  25.043  0.00  6.00           H  
ATOM   1159 1HB  ASP A 235      90.917   2.058  25.085  0.00  6.00           H  
ATOM   1160 2HB  ASP A 235      90.402   1.066  23.698  0.00  6.00           H  
ATOM   1161  N   THR A 236      87.525   2.844  22.746  0.00  1.00           N  
ATOM   1162  CA  THR A 236      86.707   2.820  21.532  0.00  1.00           C  
ATOM   1163  C   THR A 236      87.428   2.118  20.390  0.00  1.00           C  
ATOM   1164  O   THR A 236      86.843   1.292  19.687  0.00  1.00           O  
ATOM   1165  CB  THR A 236      86.322   4.241  21.080  0.00  1.00           C  
ATOM   1166  CG2 THR A 236      85.493   4.190  19.806  0.00  1.00           C  
ATOM   1167  OG1 THR A 236      85.565   4.886  22.113  0.00  1.00           O  
ATOM   1168  H   THR A 236      87.782   3.734  23.141  0.00  1.00           H  
ATOM   1169  HA  THR A 236      85.795   2.251  21.713  0.00  1.00           H  
ATOM   1170  HB  THR A 236      87.232   4.814  20.898  0.00  1.00           H  
ATOM   1171  HG1 THR A 236      85.327   5.772  21.828  0.00  1.00           H  
ATOM   1172 1HG2 THR A 236      85.232   5.203  19.502  0.00  1.00           H  
ATOM   1173 2HG2 THR A 236      86.071   3.711  19.015  0.00  1.00           H  
ATOM   1174 3HG2 THR A 236      84.583   3.619  19.988  0.00  1.00           H  
ATOM   1175  N   ASN A 237      88.702   2.449  20.208  0.00  1.00           N  
ATOM   1176  CA  ASN A 237      89.500   1.867  19.137  0.00  1.00           C  
ATOM   1177  C   ASN A 237      89.733   0.380  19.368  0.00  1.00           C  
ATOM   1178  O   ASN A 237      89.759  -0.408  18.423  0.00  1.00           O  
ATOM   1179  CB  ASN A 237      90.826   2.589  18.978  0.00  1.00           C  
ATOM   1180  CG  ASN A 237      90.700   3.961  18.378  0.00  1.00           C  
ATOM   1181  ND2 ASN A 237      91.740   4.741  18.531  0.00  1.00           N  
ATOM   1182  OD1 ASN A 237      89.704   4.284  17.720  0.00  1.00           O  
ATOM   1183  H   ASN A 237      89.128   3.122  20.837  0.00  1.00           H  
ATOM   1184  HA  ASN A 237      88.965   1.953  18.189  0.00  1.00           H  
ATOM   1185 1HB  ASN A 237      91.545   2.621  19.798  0.00  1.00           H  
ATOM   1186 2HB  ASN A 237      91.181   1.901  18.211  0.00  1.00           H  
ATOM   1187 1HD2 ASN A 237      91.726   5.669  18.157  0.00  1.00           H  
ATOM   1188 2HD2 ASN A 237      92.545   4.410  19.020  0.00  1.00           H  
ATOM   1189  N   ARG A 238      89.901   0.002  20.631  0.00  1.00           N  
ATOM   1190  CA  ARG A 238      90.114  -1.394  20.999  0.00  1.00           C  
ATOM   1191  C   ARG A 238      88.888  -2.239  20.675  0.00  1.00           C  
ATOM   1192  O   ARG A 238      89.008  -3.348  20.146  0.00  1.00           O  
ATOM   1193  CB  ARG A 238      90.529  -1.548  22.455  0.00  1.00           C  
ATOM   1194  CG  ARG A 238      92.000  -1.286  22.732  0.00  1.00           C  
ATOM   1195  CD  ARG A 238      92.930  -2.206  22.028  0.00  1.00           C  
ATOM   1196  NE  ARG A 238      94.331  -2.026  22.371  0.00  1.00           N  
ATOM   1197  CZ  ARG A 238      95.357  -2.628  21.738  0.00  1.00           C  
ATOM   1198  NH1 ARG A 238      95.144  -3.475  20.756  0.00  1.00           N1+
ATOM   1199  NH2 ARG A 238      96.585  -2.361  22.147  0.00  1.00           N  
ATOM   1200  H   ARG A 238      89.882   0.701  21.360  0.00  1.00           H  
ATOM   1201  HA  ARG A 238      90.937  -1.808  20.415  0.00  1.00           H  
ATOM   1202 1HB  ARG A 238      89.924  -0.851  23.033  0.00  1.00           H  
ATOM   1203 2HB  ARG A 238      90.286  -2.570  22.748  0.00  1.00           H  
ATOM   1204 1HG  ARG A 238      92.236  -0.268  22.420  0.00  1.00           H  
ATOM   1205 2HG  ARG A 238      92.174  -1.386  23.804  0.00  1.00           H  
ATOM   1206 1HD  ARG A 238      92.663  -3.234  22.273  0.00  1.00           H  
ATOM   1207 2HD  ARG A 238      92.834  -2.053  20.954  0.00  1.00           H  
ATOM   1208  HE  ARG A 238      94.749  -1.457  23.095  0.00  1.00           H  
ATOM   1209 1HH1 ARG A 238      94.198  -3.682  20.468  0.00  1.00           H  
ATOM   1210 2HH1 ARG A 238      95.927  -3.916  20.295  0.00  1.00           H  
ATOM   1211 1HH2 ARG A 238      96.731  -1.721  22.915  0.00  1.00           H  
ATOM   1212 2HH2 ARG A 238      97.372  -2.799  21.691  0.00  1.00           H  
ATOM   1213  N   LEU A 239      87.711  -1.709  20.979  0.00  8.00           N  
ATOM   1214  CA  LEU A 239      86.460  -2.399  20.694  0.00  8.00           C  
ATOM   1215  C   LEU A 239      86.271  -2.601  19.195  0.00  8.00           C  
ATOM   1216  O   LEU A 239      85.865  -3.675  18.749  0.00  8.00           O  
ATOM   1217  CB  LEU A 239      85.278  -1.617  21.280  0.00  8.00           C  
ATOM   1218  CG  LEU A 239      85.258  -1.514  22.811  0.00  8.00           C  
ATOM   1219  CD1 LEU A 239      84.324  -0.393  23.247  0.00  8.00           C  
ATOM   1220  CD2 LEU A 239      84.818  -2.844  23.405  0.00  8.00           C  
ATOM   1221  H   LEU A 239      87.682  -0.804  21.426  0.00  8.00           H  
ATOM   1222  HA  LEU A 239      86.482  -3.393  21.139  0.00  8.00           H  
ATOM   1223 1HB  LEU A 239      85.477  -0.641  20.842  0.00  8.00           H  
ATOM   1224 2HB  LEU A 239      84.323  -1.993  20.912  0.00  8.00           H  
ATOM   1225  HG  LEU A 239      86.282  -1.326  23.136  0.00  8.00           H  
ATOM   1226 1HD1 LEU A 239      84.317  -0.328  24.335  0.00  8.00           H  
ATOM   1227 2HD1 LEU A 239      84.671   0.552  22.829  0.00  8.00           H  
ATOM   1228 3HD1 LEU A 239      83.316  -0.601  22.889  0.00  8.00           H  
ATOM   1229 1HD2 LEU A 239      84.806  -2.770  24.492  0.00  8.00           H  
ATOM   1230 2HD2 LEU A 239      83.819  -3.091  23.045  0.00  8.00           H  
ATOM   1231 3HD2 LEU A 239      85.516  -3.626  23.103  0.00  8.00           H  
ATOM   1232  N   TRP A 240      86.569  -1.563  18.421  0.00  3.00           N  
ATOM   1233  CA  TRP A 240      86.473  -1.637  16.969  0.00  3.00           C  
ATOM   1234  C   TRP A 240      87.420  -2.689  16.407  0.00  3.00           C  
ATOM   1235  O   TRP A 240      87.063  -3.440  15.500  0.00  3.00           O  
ATOM   1236  CB  TRP A 240      86.773  -0.273  16.344  0.00  3.00           C  
ATOM   1237  CG  TRP A 240      85.577   0.626  16.268  0.00  3.00           C  
ATOM   1238  CD1 TRP A 240      84.273   0.242  16.167  0.00  3.00           C  
ATOM   1239  CD2 TRP A 240      85.574   2.059  16.289  0.00  3.00           C  
ATOM   1240  CE2 TRP A 240      84.233   2.474  16.196  0.00  3.00           C  
ATOM   1241  CE3 TRP A 240      86.578   3.031  16.378  0.00  3.00           C  
ATOM   1242  NE1 TRP A 240      83.457   1.345  16.121  0.00  3.00           N  
ATOM   1243  CZ2 TRP A 240      83.869   3.812  16.187  0.00  3.00           C  
ATOM   1244  CZ3 TRP A 240      86.212   4.372  16.370  0.00  3.00           C  
ATOM   1245  CH2 TRP A 240      84.896   4.751  16.278  0.00  3.00           C  
ATOM   1246  H   TRP A 240      86.869  -0.700  18.851  0.00  3.00           H  
ATOM   1247  HA  TRP A 240      85.466  -1.939  16.680  0.00  3.00           H  
ATOM   1248 1HB  TRP A 240      87.523   0.255  16.933  0.00  3.00           H  
ATOM   1249 2HB  TRP A 240      87.134  -0.399  15.324  0.00  3.00           H  
ATOM   1250  HD1 TRP A 240      84.076  -0.828  16.138  0.00  3.00           H  
ATOM   1251  HE1 TRP A 240      82.450   1.330  16.044  0.00  3.00           H  
ATOM   1252  HE3 TRP A 240      87.636   2.786  16.455  0.00  3.00           H  
ATOM   1253  HZ2 TRP A 240      82.812   4.068  16.113  0.00  3.00           H  
ATOM   1254  HZ3 TRP A 240      87.003   5.119  16.439  0.00  3.00           H  
ATOM   1255  HH2 TRP A 240      84.652   5.813  16.276  0.00  3.00           H  
ATOM   1256  N   GLN A 241      88.632  -2.738  16.952  0.00  1.00           N  
ATOM   1257  CA  GLN A 241      89.632  -3.703  16.511  0.00  1.00           C  
ATOM   1258  C   GLN A 241      89.211  -5.127  16.851  0.00  1.00           C  
ATOM   1259  O   GLN A 241      89.383  -6.044  16.048  0.00  1.00           O  
ATOM   1260  CB  GLN A 241      90.989  -3.398  17.151  0.00  1.00           C  
ATOM   1261  CG  GLN A 241      91.690  -2.180  16.573  0.00  1.00           C  
ATOM   1262  CD  GLN A 241      92.913  -1.781  17.377  0.00  1.00           C  
ATOM   1263  NE2 GLN A 241      93.646  -0.790  16.883  0.00  1.00           N  
ATOM   1264  OE1 GLN A 241      93.193  -2.355  18.433  0.00  1.00           O  
ATOM   1265  H   GLN A 241      88.865  -2.092  17.700  0.00  1.00           H  
ATOM   1266  HA  GLN A 241      89.728  -3.659  15.426  0.00  1.00           H  
ATOM   1267 1HB  GLN A 241      90.809  -3.250  18.216  0.00  1.00           H  
ATOM   1268 2HB  GLN A 241      91.610  -4.282  17.008  0.00  1.00           H  
ATOM   1269 1HG  GLN A 241      91.940  -2.090  15.516  0.00  1.00           H  
ATOM   1270 2HG  GLN A 241      90.879  -1.492  16.813  0.00  1.00           H  
ATOM   1271 1HE2 GLN A 241      94.465  -0.483  17.370  0.00  1.00           H  
ATOM   1272 2HE2 GLN A 241      93.382  -0.351  16.025  0.00  1.00           H  
ATOM   1273  N   HIS A 242      88.661  -5.306  18.047  0.00  5.00           N  
ATOM   1274  CA  HIS A 242      88.149  -6.605  18.469  0.00  5.00           C  
ATOM   1275  C   HIS A 242      86.976  -7.042  17.599  0.00  5.00           C  
ATOM   1276  O   HIS A 242      86.874  -8.209  17.228  0.00  5.00           O  
ATOM   1277  CB  HIS A 242      87.725  -6.568  19.940  0.00  5.00           C  
ATOM   1278  CG  HIS A 242      87.484  -7.922  20.531  0.00  5.00           C  
ATOM   1279  CD2 HIS A 242      87.860  -9.155  20.118  0.00  5.00           C  
ATOM   1280  ND1 HIS A 242      86.773  -8.108  21.698  0.00  5.00           N  
ATOM   1281  CE1 HIS A 242      86.721  -9.400  21.976  0.00  5.00           C  
ATOM   1282  NE2 HIS A 242      87.373 -10.055  21.034  0.00  5.00           N  
ATOM   1283  H   HIS A 242      88.595  -4.522  18.681  0.00  5.00           H  
ATOM   1284  HA  HIS A 242      88.924  -7.361  18.348  0.00  5.00           H  
ATOM   1285 1HB  HIS A 242      88.502  -6.098  20.544  0.00  5.00           H  
ATOM   1286 2HB  HIS A 242      86.795  -6.010  20.049  0.00  5.00           H  
ATOM   1287  HD1 HIS A 242      86.293  -7.401  22.217  0.00  5.00           H  
ATOM   1288  HD2 HIS A 242      88.432  -9.506  19.258  0.00  5.00           H  
ATOM   1289  HE1 HIS A 242      86.199  -9.755  22.864  0.00  5.00           H  
ATOM   1290  N   TYR A 243      86.093  -6.100  17.287  0.00  9.00           N  
ATOM   1291  CA  TYR A 243      84.933  -6.384  16.459  0.00  9.00           C  
ATOM   1292  C   TYR A 243      85.352  -6.768  15.039  0.00  9.00           C  
ATOM   1293  O   TYR A 243      84.808  -7.701  14.451  0.00  9.00           O  
ATOM   1294  CB  TYR A 243      83.994  -5.176  16.427  0.00  9.00           C  
ATOM   1295  CG  TYR A 243      84.555  -3.945  17.104  0.00  9.00           C  
ATOM   1296  CD1 TYR A 243      85.889  -3.597  16.957  0.00  9.00           C  
ATOM   1297  CD2 TYR A 243      83.746  -3.133  17.885  0.00  9.00           C  
ATOM   1298  CE1 TYR A 243      86.407  -2.474  17.573  0.00  9.00           C  
ATOM   1299  CE2 TYR A 243      84.252  -2.007  18.505  0.00  9.00           C  
ATOM   1300  CZ  TYR A 243      85.584  -1.681  18.347  0.00  9.00           C  
ATOM   1301  OH  TYR A 243      86.093  -0.560  18.962  0.00  9.00           O  
ATOM   1302  H   TYR A 243      86.229  -5.163  17.639  0.00  9.00           H  
ATOM   1303  HA  TYR A 243      84.385  -7.232  16.870  0.00  9.00           H  
ATOM   1304 1HB  TYR A 243      83.790  -4.954  15.379  0.00  9.00           H  
ATOM   1305 2HB  TYR A 243      83.070  -5.474  16.922  0.00  9.00           H  
ATOM   1306  HD1 TYR A 243      86.533  -4.228  16.345  0.00  9.00           H  
ATOM   1307  HD2 TYR A 243      82.696  -3.396  18.007  0.00  9.00           H  
ATOM   1308  HE1 TYR A 243      87.458  -2.213  17.450  0.00  9.00           H  
ATOM   1309  HE2 TYR A 243      83.601  -1.382  19.117  0.00  9.00           H  
ATOM   1310  HH  TYR A 243      87.021  -0.412  18.763  0.00  9.00           H  
ATOM   1311  N   LYS A 244      86.324  -6.040  14.497  0.00  1.00           N  
ATOM   1312  CA  LYS A 244      86.782  -6.269  13.132  0.00  1.00           C  
ATOM   1313  C   LYS A 244      87.430  -7.640  12.992  0.00  1.00           C  
ATOM   1314  O   LYS A 244      87.289  -8.302  11.962  0.00  1.00           O  
ATOM   1315  CB  LYS A 244      87.766  -5.177  12.708  0.00  1.00           C  
ATOM   1316  CG  LYS A 244      87.121  -3.828  12.417  0.00  1.00           C  
ATOM   1317  CD  LYS A 244      88.167  -2.776  12.079  0.00  1.00           C  
ATOM   1318  CE  LYS A 244      87.528  -1.417  11.838  0.00  1.00           C  
ATOM   1319  NZ  LYS A 244      88.543  -0.369  11.543  0.00  1.00           N1+
ATOM   1320  H   LYS A 244      86.756  -5.310  15.053  0.00  1.00           H  
ATOM   1321  HA  LYS A 244      85.932  -6.255  12.450  0.00  1.00           H  
ATOM   1322 1HB  LYS A 244      88.489  -5.067  13.516  0.00  1.00           H  
ATOM   1323 2HB  LYS A 244      88.275  -5.536  11.813  0.00  1.00           H  
ATOM   1324 1HG  LYS A 244      86.438  -3.946  11.575  0.00  1.00           H  
ATOM   1325 2HG  LYS A 244      86.561  -3.515  13.297  0.00  1.00           H  
ATOM   1326 1HD  LYS A 244      88.870  -2.706  12.911  0.00  1.00           H  
ATOM   1327 2HD  LYS A 244      88.699  -3.091  11.182  0.00  1.00           H  
ATOM   1328 1HE  LYS A 244      86.843  -1.506  10.996  0.00  1.00           H  
ATOM   1329 2HE  LYS A 244      86.970  -1.139  12.732  0.00  1.00           H  
ATOM   1330 1HZ  LYS A 244      88.080   0.515  11.390  0.00  1.00           H  
ATOM   1331 2HZ  LYS A 244      89.179  -0.286  12.324  0.00  1.00           H  
ATOM   1332 3HZ  LYS A 244      89.061  -0.626  10.714  0.00  1.00           H  
ATOM   1333  N   THR A 245      88.180  -7.993  14.034  0.00  1.00           N  
ATOM   1334  CA  THR A 245      88.885  -9.268  14.009  0.00  1.00           C  
ATOM   1335  C   THR A 245      88.027 -10.384  14.598  0.00  1.00           C  
ATOM   1336  O   THR A 245      88.459 -11.534  14.671  0.00  1.00           O  
ATOM   1337  CB  THR A 245      90.215  -9.193  14.782  0.00  1.00           C  
ATOM   1338  CG2 THR A 245      91.132  -8.147  14.166  0.00  1.00           C  
ATOM   1339  OG1 THR A 245      89.957  -8.850  16.150  0.00  1.00           O  
ATOM   1340  H   THR A 245      88.231  -7.417  14.862  0.00  1.00           H  
ATOM   1341  HA  THR A 245      89.102  -9.550  12.978  0.00  1.00           H  
ATOM   1342  HB  THR A 245      90.701 -10.167  14.747  0.00  1.00           H  
ATOM   1343  HG1 THR A 245      90.787  -8.804  16.630  0.00  1.00           H  
ATOM   1344 1HG2 THR A 245      92.066  -8.109  14.726  0.00  1.00           H  
ATOM   1345 2HG2 THR A 245      91.339  -8.411  13.129  0.00  1.00           H  
ATOM   1346 3HG2 THR A 245      90.647  -7.172  14.202  0.00  1.00           H  
ATOM   1347  N   THR A 246      86.809 -10.039  14.993  0.00  5.00           N  
ATOM   1348  CA  THR A 246      85.910 -10.998  15.623  0.00  5.00           C  
ATOM   1349  C   THR A 246      84.786 -11.402  14.678  0.00  5.00           C  
ATOM   1350  O   THR A 246      84.074 -10.552  14.144  0.00  5.00           O  
ATOM   1351  CB  THR A 246      85.300 -10.434  16.919  0.00  5.00           C  
ATOM   1352  CG2 THR A 246      84.238 -11.377  17.464  0.00  5.00           C  
ATOM   1353  OG1 THR A 246      86.330 -10.262  17.900  0.00  5.00           O  
ATOM   1354  H   THR A 246      86.498  -9.087  14.858  0.00  5.00           H  
ATOM   1355  HA  THR A 246      86.455 -11.911  15.864  0.00  5.00           H  
ATOM   1356  HB  THR A 246      84.848  -9.465  16.706  0.00  5.00           H  
ATOM   1357  HG1 THR A 246      86.741 -11.110  18.084  0.00  5.00           H  
ATOM   1358 1HG2 THR A 246      83.818 -10.961  18.379  0.00  5.00           H  
ATOM   1359 2HG2 THR A 246      83.448 -11.501  16.724  0.00  5.00           H  
ATOM   1360 3HG2 THR A 246      84.689 -12.345  17.678  0.00  5.00           H  
ATOM   1361  N   THR A 247      84.632 -12.707  14.482  0.00  1.00           N  
ATOM   1362  CA  THR A 247      83.701 -13.159  13.476  0.00  1.00           C  
ATOM   1363  C   THR A 247      82.313 -12.771  13.896  0.00  1.00           C  
ATOM   1364  O   THR A 247      81.514 -12.341  13.053  0.00  1.00           O  
ATOM   1365  CB  THR A 247      83.768 -14.682  13.258  0.00  1.00           C  
ATOM   1366  CG2 THR A 247      82.735 -15.120  12.231  0.00  1.00           C  
ATOM   1367  OG1 THR A 247      85.077 -15.044  12.799  0.00  1.00           O  
ATOM   1368  H   THR A 247      85.154 -13.389  15.004  0.00  1.00           H  
ATOM   1369  HA  THR A 247      83.927 -12.682  12.522  0.00  1.00           H  
ATOM   1370  HB  THR A 247      83.573 -15.184  14.206  0.00  1.00           H  
ATOM   1371  HG1 THR A 247      85.116 -15.994  12.664  0.00  1.00           H  
ATOM   1372 1HG2 THR A 247      82.798 -16.199  12.092  0.00  1.00           H  
ATOM   1373 2HG2 THR A 247      81.738 -14.856  12.583  0.00  1.00           H  
ATOM   1374 3HG2 THR A 247      82.930 -14.619  11.284  0.00  1.00           H  
ATOM   1375  N   GLN A 248      81.999 -12.900  15.185  0.00  1.00           N  
ATOM   1376  CA  GLN A 248      80.673 -12.637  15.668  0.00  1.00           C  
ATOM   1377  C   GLN A 248      80.325 -11.196  15.460  0.00  1.00           C  
ATOM   1378  O   GLN A 248      79.206 -10.872  15.066  0.00  1.00           O  
ATOM   1379  CB  GLN A 248      80.553 -12.994  17.152  0.00  1.00           C  
ATOM   1380  CG  GLN A 248      80.547 -14.486  17.435  0.00  1.00           C  
ATOM   1381  CD  GLN A 248      80.370 -14.795  18.909  0.00  1.00           C  
ATOM   1382  NE2 GLN A 248      79.186 -15.271  19.275  0.00  1.00           N  
ATOM   1383  OE1 GLN A 248      81.291 -14.612  19.711  0.00  1.00           O  
ATOM   1384  H   GLN A 248      82.713 -13.189  15.839  0.00  1.00           H  
ATOM   1385  HA  GLN A 248      79.957 -13.248  15.120  0.00  1.00           H  
ATOM   1386 1HB  GLN A 248      81.397 -12.526  17.658  0.00  1.00           H  
ATOM   1387 2HB  GLN A 248      79.624 -12.548  17.509  0.00  1.00           H  
ATOM   1388 1HG  GLN A 248      79.937 -15.191  16.870  0.00  1.00           H  
ATOM   1389 2HG  GLN A 248      81.597 -14.628  17.176  0.00  1.00           H  
ATOM   1390 1HE2 GLN A 248      79.010 -15.494  20.235  0.00  1.00           H  
ATOM   1391 2HE2 GLN A 248      78.468 -15.407  18.593  0.00  1.00           H  
ATOM   1392  N   PHE A 249      81.285 -10.293  15.722  0.00  8.00           N  
ATOM   1393  CA  PHE A 249      81.052  -8.880  15.631  0.00  8.00           C  
ATOM   1394  C   PHE A 249      80.740  -8.520  14.226  0.00  8.00           C  
ATOM   1395  O   PHE A 249      79.839  -7.727  13.957  0.00  8.00           O  
ATOM   1396  CB  PHE A 249      82.263  -8.087  16.126  0.00  8.00           C  
ATOM   1397  CG  PHE A 249      82.155  -7.645  17.557  0.00  8.00           C  
ATOM   1398  CD1 PHE A 249      82.994  -8.174  18.527  0.00  8.00           C  
ATOM   1399  CD2 PHE A 249      81.213  -6.701  17.938  0.00  8.00           C  
ATOM   1400  CE1 PHE A 249      82.894  -7.769  19.845  0.00  8.00           C  
ATOM   1401  CE2 PHE A 249      81.112  -6.293  19.254  0.00  8.00           C  
ATOM   1402  CZ  PHE A 249      81.954  -6.828  20.208  0.00  8.00           C  
ATOM   1403  H   PHE A 249      82.200 -10.625  16.001  0.00  8.00           H  
ATOM   1404  HA  PHE A 249      80.216  -8.600  16.273  0.00  8.00           H  
ATOM   1405 1HB  PHE A 249      83.164  -8.695  16.055  0.00  8.00           H  
ATOM   1406 2HB  PHE A 249      82.388  -7.184  15.530  0.00  8.00           H  
ATOM   1407  HD1 PHE A 249      83.738  -8.917  18.239  0.00  8.00           H  
ATOM   1408  HD2 PHE A 249      80.548  -6.279  17.184  0.00  8.00           H  
ATOM   1409  HE1 PHE A 249      83.560  -8.192  20.596  0.00  8.00           H  
ATOM   1410  HE2 PHE A 249      80.368  -5.550  19.539  0.00  8.00           H  
ATOM   1411  HZ  PHE A 249      81.875  -6.509  21.246  0.00  8.00           H  
ATOM   1412  N   LYS A 250      81.471  -9.126  13.260  0.00  1.00           N  
ATOM   1413  CA  LYS A 250      81.336  -8.791  11.874  0.00  1.00           C  
ATOM   1414  C   LYS A 250      79.930  -9.044  11.424  0.00  1.00           C  
ATOM   1415  O   LYS A 250      79.363  -8.251  10.672  0.00  1.00           O  
ATOM   1416  CB  LYS A 250      82.321  -9.592  11.021  0.00  1.00           C  
ATOM   1417  CG  LYS A 250      83.765  -9.117  11.117  0.00  1.00           C  
ATOM   1418  CD  LYS A 250      84.652  -9.837  10.111  0.00  1.00           C  
ATOM   1419  CE  LYS A 250      84.934 -11.268  10.545  0.00  1.00           C  
ATOM   1420  NZ  LYS A 250      85.873 -11.955   9.618  0.00  1.00           N1+
ATOM   1421  H   LYS A 250      82.134  -9.838  13.532  0.00  1.00           H  
ATOM   1422  HA  LYS A 250      81.587  -7.741  11.721  0.00  1.00           H  
ATOM   1423 1HB  LYS A 250      82.258 -10.630  11.350  0.00  1.00           H  
ATOM   1424 2HB  LYS A 250      81.984  -9.519   9.987  0.00  1.00           H  
ATOM   1425 1HG  LYS A 250      83.791  -8.044  10.922  0.00  1.00           H  
ATOM   1426 2HG  LYS A 250      84.128  -9.311  12.125  0.00  1.00           H  
ATOM   1427 1HD  LYS A 250      84.147  -9.842   9.144  0.00  1.00           H  
ATOM   1428 2HD  LYS A 250      85.592  -9.293  10.025  0.00  1.00           H  
ATOM   1429 1HE  LYS A 250      85.364 -11.243  11.545  0.00  1.00           H  
ATOM   1430 2HE  LYS A 250      83.988 -11.809  10.570  0.00  1.00           H  
ATOM   1431 1HZ  LYS A 250      86.033 -12.899   9.940  0.00  1.00           H  
ATOM   1432 2HZ  LYS A 250      85.474 -11.979   8.690  0.00  1.00           H  
ATOM   1433 3HZ  LYS A 250      86.750 -11.455   9.595  0.00  1.00           H  
ATOM   1434  N   LEU A 251      79.321 -10.154  11.876  0.00  3.00           N  
ATOM   1435  CA  LEU A 251      77.985 -10.461  11.458  0.00  3.00           C  
ATOM   1436  C   LEU A 251      77.054  -9.394  11.928  0.00  3.00           C  
ATOM   1437  O   LEU A 251      76.151  -8.987  11.199  0.00  3.00           O  
ATOM   1438  CB  LEU A 251      77.551 -11.832  11.992  0.00  3.00           C  
ATOM   1439  CG  LEU A 251      78.433 -13.010  11.559  0.00  3.00           C  
ATOM   1440  CD1 LEU A 251      77.832 -14.320  12.050  0.00  3.00           C  
ATOM   1441  CD2 LEU A 251      78.570 -13.014  10.044  0.00  3.00           C  
ATOM   1442  H   LEU A 251      79.794 -10.780  12.519  0.00  3.00           H  
ATOM   1443  HA  LEU A 251      77.951 -10.539  10.372  0.00  3.00           H  
ATOM   1444 1HB  LEU A 251      77.666 -11.651  13.059  0.00  3.00           H  
ATOM   1445 2HB  LEU A 251      76.504 -12.039  11.770  0.00  3.00           H  
ATOM   1446  HG  LEU A 251      79.424 -12.845  11.983  0.00  3.00           H  
ATOM   1447 1HD1 LEU A 251      78.465 -15.151  11.738  0.00  3.00           H  
ATOM   1448 2HD1 LEU A 251      77.765 -14.305  13.138  0.00  3.00           H  
ATOM   1449 3HD1 LEU A 251      76.836 -14.445  11.626  0.00  3.00           H  
ATOM   1450 1HD2 LEU A 251      79.198 -13.851   9.738  0.00  3.00           H  
ATOM   1451 2HD2 LEU A 251      77.584 -13.113   9.589  0.00  3.00           H  
ATOM   1452 3HD2 LEU A 251      79.028 -12.080   9.718  0.00  3.00           H  
ATOM   1453  N   ASP A 252      77.244  -8.924  13.174  0.00  9.00           N  
ATOM   1454  CA  ASP A 252      76.373  -7.941  13.750  0.00  9.00           C  
ATOM   1455  C   ASP A 252      76.478  -6.654  13.004  0.00  9.00           C  
ATOM   1456  O   ASP A 252      75.470  -5.993  12.767  0.00  9.00           O  
ATOM   1457  CB  ASP A 252      76.700  -7.723  15.229  0.00  9.00           C  
ATOM   1458  CG  ASP A 252      76.460  -8.940  16.113  0.00  9.00           C  
ATOM   1459  OD1 ASP A 252      77.103  -9.940  15.899  0.00  9.00           O  
ATOM   1460  OD2 ASP A 252      75.757  -8.812  17.086  0.00  9.00           O1-
ATOM   1461  H   ASP A 252      78.021  -9.272  13.726  0.00  9.00           H  
ATOM   1462  HA  ASP A 252      75.344  -8.303  13.730  0.00  9.00           H  
ATOM   1463 1HB  ASP A 252      77.708  -7.344  15.400  0.00  9.00           H  
ATOM   1464 2HB  ASP A 252      75.973  -6.948  15.474  0.00  9.00           H  
ATOM   1465  N   VAL A 253      77.707  -6.255  12.609  0.00  1.00           N  
ATOM   1466  CA  VAL A 253      77.926  -5.007  11.930  0.00  1.00           C  
ATOM   1467  C   VAL A 253      77.275  -5.033  10.593  0.00  1.00           C  
ATOM   1468  O   VAL A 253      76.610  -4.081  10.190  0.00  1.00           O  
ATOM   1469  CB  VAL A 253      79.425  -4.698  11.757  0.00  1.00           C  
ATOM   1470  CG1 VAL A 253      79.618  -3.488  10.856  0.00  1.00           C  
ATOM   1471  CG2 VAL A 253      80.080  -4.464  13.109  0.00  1.00           C  
ATOM   1472  H   VAL A 253      78.497  -6.854  12.803  0.00  1.00           H  
ATOM   1473  HA  VAL A 253      77.504  -4.172  12.490  0.00  1.00           H  
ATOM   1474  HB  VAL A 253      79.916  -5.564  11.312  0.00  1.00           H  
ATOM   1475 1HG1 VAL A 253      80.684  -3.284  10.744  0.00  1.00           H  
ATOM   1476 2HG1 VAL A 253      79.183  -3.689   9.877  0.00  1.00           H  
ATOM   1477 3HG1 VAL A 253      79.129  -2.621  11.300  0.00  1.00           H  
ATOM   1478 1HG2 VAL A 253      81.139  -4.248  12.968  0.00  1.00           H  
ATOM   1479 2HG2 VAL A 253      79.600  -3.620  13.604  0.00  1.00           H  
ATOM   1480 3HG2 VAL A 253      79.972  -5.357  13.726  0.00  1.00           H  
ATOM   1481  N   LEU A 254      77.449  -6.151   9.861  0.00  3.00           N  
ATOM   1482  CA  LEU A 254      76.977  -6.325   8.520  0.00  3.00           C  
ATOM   1483  C   LEU A 254      75.480  -6.267   8.510  0.00  3.00           C  
ATOM   1484  O   LEU A 254      74.874  -5.785   7.558  0.00  3.00           O  
ATOM   1485  CB  LEU A 254      77.476  -7.654   7.937  0.00  3.00           C  
ATOM   1486  CG  LEU A 254      78.976  -7.705   7.619  0.00  3.00           C  
ATOM   1487  CD1 LEU A 254      79.383  -9.125   7.248  0.00  3.00           C  
ATOM   1488  CD2 LEU A 254      79.289  -6.740   6.485  0.00  3.00           C  
ATOM   1489  H   LEU A 254      77.948  -6.906  10.310  0.00  3.00           H  
ATOM   1490  HA  LEU A 254      77.388  -5.542   7.883  0.00  3.00           H  
ATOM   1491 1HB  LEU A 254      77.249  -8.311   8.775  0.00  3.00           H  
ATOM   1492 2HB  LEU A 254      76.892  -7.958   7.069  0.00  3.00           H  
ATOM   1493  HG  LEU A 254      79.507  -7.360   8.507  0.00  3.00           H  
ATOM   1494 1HD1 LEU A 254      80.449  -9.151   7.023  0.00  3.00           H  
ATOM   1495 2HD1 LEU A 254      79.171  -9.794   8.082  0.00  3.00           H  
ATOM   1496 3HD1 LEU A 254      78.820  -9.446   6.372  0.00  3.00           H  
ATOM   1497 1HD2 LEU A 254      80.355  -6.777   6.261  0.00  3.00           H  
ATOM   1498 2HD2 LEU A 254      78.720  -7.023   5.599  0.00  3.00           H  
ATOM   1499 3HD2 LEU A 254      79.016  -5.727   6.783  0.00  3.00           H  
ATOM   1500  N   SER A 255      74.822  -6.772   9.560  0.00  8.00           N  
ATOM   1501  CA  SER A 255      73.392  -6.812   9.505  0.00  8.00           C  
ATOM   1502  C   SER A 255      72.820  -5.425   9.442  0.00  8.00           C  
ATOM   1503  O   SER A 255      71.774  -5.228   8.819  0.00  8.00           O  
ATOM   1504  CB  SER A 255      72.844  -7.559  10.705  0.00  8.00           C  
ATOM   1505  OG  SER A 255      72.947  -6.809  11.884  0.00  8.00           O  
ATOM   1506  H   SER A 255      75.297  -7.124  10.370  0.00  8.00           H  
ATOM   1507  HA  SER A 255      73.006  -7.464   8.720  0.00  8.00           H  
ATOM   1508 1HB  SER A 255      71.795  -7.790  10.522  0.00  8.00           H  
ATOM   1509 2HB  SER A 255      73.403  -8.486  10.825  0.00  8.00           H  
ATOM   1510  HG  SER A 255      72.593  -7.318  12.618  0.00  8.00           H  
ATOM   1511  N   LEU A 256      73.411  -4.451  10.152  0.00  6.00           N  
ATOM   1512  CA  LEU A 256      72.928  -3.095  10.125  0.00  6.00           C  
ATOM   1513  C   LEU A 256      73.347  -2.298   8.934  0.00  6.00           C  
ATOM   1514  O   LEU A 256      72.532  -1.585   8.339  0.00  6.00           O  
ATOM   1515  CB  LEU A 256      73.380  -2.372  11.401  0.00  6.00           C  
ATOM   1516  CG  LEU A 256      72.661  -1.048  11.690  0.00  6.00           C  
ATOM   1517  CD1 LEU A 256      73.293  -0.363  12.893  0.00  6.00           C  
ATOM   1518  CD2 LEU A 256      72.729  -0.153  10.461  0.00  6.00           C  
ATOM   1519  H   LEU A 256      74.211  -4.678  10.725  0.00  6.00           H  
ATOM   1520  HA  LEU A 256      71.839  -3.096  10.097  0.00  6.00           H  
ATOM   1521 1HB  LEU A 256      73.095  -3.121  12.138  0.00  6.00           H  
ATOM   1522 2HB  LEU A 256      74.460  -2.231  11.424  0.00  6.00           H  
ATOM   1523  HG  LEU A 256      71.612  -1.283  11.873  0.00  6.00           H  
ATOM   1524 1HD1 LEU A 256      72.776   0.576  13.091  0.00  6.00           H  
ATOM   1525 2HD1 LEU A 256      73.212  -1.011  13.766  0.00  6.00           H  
ATOM   1526 3HD1 LEU A 256      74.344  -0.161  12.686  0.00  6.00           H  
ATOM   1527 1HD2 LEU A 256      72.217   0.787  10.668  0.00  6.00           H  
ATOM   1528 2HD2 LEU A 256      73.772   0.047  10.214  0.00  6.00           H  
ATOM   1529 3HD2 LEU A 256      72.246  -0.652   9.620  0.00  6.00           H  
ATOM   1530  N   VAL A 257      74.645  -2.356   8.552  0.00  3.00           N  
ATOM   1531  CA  VAL A 257      75.163  -1.485   7.527  0.00  3.00           C  
ATOM   1532  C   VAL A 257      74.701  -1.754   6.118  0.00  3.00           C  
ATOM   1533  O   VAL A 257      74.273  -0.797   5.475  0.00  3.00           O  
ATOM   1534  CB  VAL A 257      76.703  -1.526   7.530  0.00  3.00           C  
ATOM   1535  CG1 VAL A 257      77.259  -0.767   6.335  0.00  3.00           C  
ATOM   1536  CG2 VAL A 257      77.248  -0.948   8.827  0.00  3.00           C  
ATOM   1537  H   VAL A 257      75.266  -3.017   8.995  0.00  3.00           H  
ATOM   1538  HA  VAL A 257      74.691  -0.503   7.564  0.00  3.00           H  
ATOM   1539  HB  VAL A 257      77.030  -2.565   7.485  0.00  3.00           H  
ATOM   1540 1HG1 VAL A 257      78.348  -0.806   6.353  0.00  3.00           H  
ATOM   1541 2HG1 VAL A 257      76.895  -1.222   5.414  0.00  3.00           H  
ATOM   1542 3HG1 VAL A 257      76.933   0.272   6.380  0.00  3.00           H  
ATOM   1543 1HG2 VAL A 257      78.337  -0.985   8.813  0.00  3.00           H  
ATOM   1544 2HG2 VAL A 257      76.921   0.087   8.929  0.00  3.00           H  
ATOM   1545 3HG2 VAL A 257      76.877  -1.530   9.670  0.00  3.00           H  
ATOM   1546  N   PRO A 258      74.729  -2.944   5.562  0.00  9.00           N  
ATOM   1547  CA  PRO A 258      74.273  -3.058   4.206  0.00  9.00           C  
ATOM   1548  C   PRO A 258      72.842  -2.735   3.960  0.00  9.00           C  
ATOM   1549  O   PRO A 258      72.545  -2.169   2.908  0.00  9.00           O  
ATOM   1550  CB  PRO A 258      74.567  -4.524   3.869  0.00  9.00           C  
ATOM   1551  CG  PRO A 258      75.002  -5.122   5.163  0.00  9.00           C  
ATOM   1552  CD  PRO A 258      75.479  -3.964   5.998  0.00  9.00           C  
ATOM   1553  HA  PRO A 258      74.669  -2.265   3.555  0.00  9.00           H  
ATOM   1554 1HB  PRO A 258      73.676  -5.033   3.474  0.00  9.00           H  
ATOM   1555 2HB  PRO A 258      75.354  -4.612   3.105  0.00  9.00           H  
ATOM   1556 1HG  PRO A 258      74.172  -5.649   5.656  0.00  9.00           H  
ATOM   1557 2HG  PRO A 258      75.805  -5.858   5.011  0.00  9.00           H  
ATOM   1558 1HD  PRO A 258      75.307  -4.126   7.072  0.00  9.00           H  
ATOM   1559 2HD  PRO A 258      76.555  -3.775   5.871  0.00  9.00           H  
ATOM   1560  N   THR A 259      71.938  -3.074   4.874  0.00  5.00           N  
ATOM   1561  CA  THR A 259      70.554  -2.778   4.682  0.00  5.00           C  
ATOM   1562  C   THR A 259      70.404  -1.292   4.673  0.00  5.00           C  
ATOM   1563  O   THR A 259      69.602  -0.745   3.907  0.00  5.00           O  
ATOM   1564  CB  THR A 259      69.663  -3.391   5.779  0.00  5.00           C  
ATOM   1565  CG2 THR A 259      69.893  -4.891   5.876  0.00  5.00           C  
ATOM   1566  OG1 THR A 259      69.967  -2.781   7.040  0.00  5.00           O  
ATOM   1567  H   THR A 259      72.223  -3.543   5.721  0.00  5.00           H  
ATOM   1568  HA  THR A 259      70.218  -3.188   3.729  0.00  5.00           H  
ATOM   1569  HB  THR A 259      68.619  -3.199   5.535  0.00  5.00           H  
ATOM   1570  HG1 THR A 259      69.421  -3.175   7.725  0.00  5.00           H  
ATOM   1571 1HG2 THR A 259      69.255  -5.306   6.656  0.00  5.00           H  
ATOM   1572 2HG2 THR A 259      69.652  -5.358   4.922  0.00  5.00           H  
ATOM   1573 3HG2 THR A 259      70.937  -5.083   6.121  0.00  5.00           H  
ATOM   1574  N   ASP A 260      71.170  -0.606   5.532  0.00  8.00           N  
ATOM   1575  CA  ASP A 260      71.091   0.819   5.669  0.00  8.00           C  
ATOM   1576  C   ASP A 260      71.527   1.507   4.427  0.00  8.00           C  
ATOM   1577  O   ASP A 260      70.820   2.381   3.916  0.00  8.00           O  
ATOM   1578  CB  ASP A 260      71.938   1.295   6.852  0.00  8.00           C  
ATOM   1579  CG  ASP A 260      71.877   2.795   7.106  0.00  8.00           C  
ATOM   1580  OD1 ASP A 260      70.810   3.288   7.382  0.00  8.00           O  
ATOM   1581  OD2 ASP A 260      72.916   3.407   7.177  0.00  8.00           O1-
ATOM   1582  H   ASP A 260      71.823  -1.120   6.113  0.00  8.00           H  
ATOM   1583  HA  ASP A 260      70.064   1.113   5.888  0.00  8.00           H  
ATOM   1584 1HB  ASP A 260      71.728   0.761   7.779  0.00  8.00           H  
ATOM   1585 2HB  ASP A 260      72.933   1.027   6.495  0.00  8.00           H  
ATOM   1586  N   LEU A 261      72.694   1.134   3.848  0.00  1.00           N  
ATOM   1587  CA  LEU A 261      73.100   1.873   2.687  0.00  1.00           C  
ATOM   1588  C   LEU A 261      72.176   1.593   1.555  0.00  1.00           C  
ATOM   1589  O   LEU A 261      71.934   2.459   0.719  0.00  1.00           O  
ATOM   1590  CB  LEU A 261      74.543   1.524   2.300  0.00  1.00           C  
ATOM   1591  CG  LEU A 261      75.614   1.970   3.304  0.00  1.00           C  
ATOM   1592  CD1 LEU A 261      76.975   1.428   2.890  0.00  1.00           C  
ATOM   1593  CD2 LEU A 261      75.639   3.489   3.379  0.00  1.00           C  
ATOM   1594  H   LEU A 261      73.280   0.384   4.193  0.00  1.00           H  
ATOM   1595  HA  LEU A 261      72.968   2.939   2.867  0.00  1.00           H  
ATOM   1596 1HB  LEU A 261      74.467   0.438   2.293  0.00  1.00           H  
ATOM   1597 2HB  LEU A 261      74.789   1.877   1.299  0.00  1.00           H  
ATOM   1598  HG  LEU A 261      75.318   1.592   4.283  0.00  1.00           H  
ATOM   1599 1HD1 LEU A 261      77.729   1.749   3.608  0.00  1.00           H  
ATOM   1600 2HD1 LEU A 261      76.941   0.338   2.865  0.00  1.00           H  
ATOM   1601 3HD1 LEU A 261      77.232   1.806   1.901  0.00  1.00           H  
ATOM   1602 1HD2 LEU A 261      76.400   3.805   4.094  0.00  1.00           H  
ATOM   1603 2HD2 LEU A 261      75.871   3.899   2.396  0.00  1.00           H  
ATOM   1604 3HD2 LEU A 261      74.664   3.854   3.704  0.00  1.00           H  
ATOM   1605  N   ALA A 262      71.632   0.369   1.477  0.00  4.00           N  
ATOM   1606  CA  ALA A 262      70.762   0.057   0.386  0.00  4.00           C  
ATOM   1607  C   ALA A 262      69.604   0.998   0.430  0.00  4.00           C  
ATOM   1608  O   ALA A 262      69.168   1.502  -0.591  0.00  4.00           O  
ATOM   1609  CB  ALA A 262      70.300  -1.392   0.446  0.00  4.00           C  
ATOM   1610  H   ALA A 262      71.823  -0.339   2.172  0.00  4.00           H  
ATOM   1611  HA  ALA A 262      71.328   0.127  -0.543  0.00  4.00           H  
ATOM   1612 1HB  ALA A 262      69.619  -1.590  -0.382  0.00  4.00           H  
ATOM   1613 2HB  ALA A 262      71.163  -2.053   0.373  0.00  4.00           H  
ATOM   1614 3HB  ALA A 262      69.784  -1.570   1.389  0.00  4.00           H  
ATOM   1615  N   TYR A 263      69.069   1.271   1.644  0.00  4.00           N  
ATOM   1616  CA  TYR A 263      67.917   2.118   1.692  0.00  4.00           C  
ATOM   1617  C   TYR A 263      68.266   3.488   1.201  0.00  4.00           C  
ATOM   1618  O   TYR A 263      67.568   4.043   0.358  0.00  4.00           O  
ATOM   1619  CB  TYR A 263      67.354   2.189   3.113  0.00  4.00           C  
ATOM   1620  CG  TYR A 263      66.158   3.104   3.254  0.00  4.00           C  
ATOM   1621  CD1 TYR A 263      64.892   2.688   2.869  0.00  4.00           C  
ATOM   1622  CD2 TYR A 263      66.299   4.382   3.775  0.00  4.00           C  
ATOM   1623  CE1 TYR A 263      63.797   3.521   2.995  0.00  4.00           C  
ATOM   1624  CE2 TYR A 263      65.211   5.223   3.906  0.00  4.00           C  
ATOM   1625  CZ  TYR A 263      63.961   4.789   3.515  0.00  4.00           C  
ATOM   1626  OH  TYR A 263      62.874   5.622   3.645  0.00  4.00           O  
ATOM   1627  H   TYR A 263      69.450   0.902   2.495  0.00  4.00           H  
ATOM   1628  HA  TYR A 263      67.126   1.704   1.065  0.00  4.00           H  
ATOM   1629 1HB  TYR A 263      67.071   1.175   3.399  0.00  4.00           H  
ATOM   1630 2HB  TYR A 263      68.158   2.538   3.761  0.00  4.00           H  
ATOM   1631  HD1 TYR A 263      64.770   1.685   2.459  0.00  4.00           H  
ATOM   1632  HD2 TYR A 263      67.289   4.720   4.081  0.00  4.00           H  
ATOM   1633  HE1 TYR A 263      62.808   3.180   2.688  0.00  4.00           H  
ATOM   1634  HE2 TYR A 263      65.343   6.225   4.317  0.00  4.00           H  
ATOM   1635  HH  TYR A 263      63.099   6.478   4.017  0.00  4.00           H  
ATOM   1636  N   LEU A 264      69.359   4.080   1.717  0.00  1.00           N  
ATOM   1637  CA  LEU A 264      69.700   5.421   1.330  0.00  1.00           C  
ATOM   1638  C   LEU A 264      70.166   5.500  -0.068  0.00  1.00           C  
ATOM   1639  O   LEU A 264      69.684   6.325  -0.845  0.00  1.00           O  
ATOM   1640  CB  LEU A 264      70.775   5.987   2.266  0.00  1.00           C  
ATOM   1641  CG  LEU A 264      70.321   6.227   3.712  0.00  1.00           C  
ATOM   1642  CD1 LEU A 264      71.516   6.599   4.579  0.00  1.00           C  
ATOM   1643  CD2 LEU A 264      69.271   7.327   3.739  0.00  1.00           C  
ATOM   1644  H   LEU A 264      69.948   3.593   2.377  0.00  1.00           H  
ATOM   1645  HA  LEU A 264      68.821   6.059   1.411  0.00  1.00           H  
ATOM   1646 1HB  LEU A 264      71.491   5.167   2.230  0.00  1.00           H  
ATOM   1647 2HB  LEU A 264      71.233   6.887   1.857  0.00  1.00           H  
ATOM   1648  HG  LEU A 264      69.850   5.307   4.060  0.00  1.00           H  
ATOM   1649 1HD1 LEU A 264      71.185   6.767   5.603  0.00  1.00           H  
ATOM   1650 2HD1 LEU A 264      72.244   5.788   4.563  0.00  1.00           H  
ATOM   1651 3HD1 LEU A 264      71.976   7.508   4.193  0.00  1.00           H  
ATOM   1652 1HD2 LEU A 264      68.949   7.496   4.767  0.00  1.00           H  
ATOM   1653 2HD2 LEU A 264      69.696   8.247   3.336  0.00  1.00           H  
ATOM   1654 3HD2 LEU A 264      68.414   7.028   3.136  0.00  1.00           H  
ATOM   1655  N   LYS A 265      71.118   4.627  -0.462  0.00  1.00           N  
ATOM   1656  CA  LYS A 265      71.746   4.679  -1.753  0.00  1.00           C  
ATOM   1657  C   LYS A 265      70.781   4.386  -2.852  0.00  1.00           C  
ATOM   1658  O   LYS A 265      70.668   5.159  -3.787  0.00  1.00           O  
ATOM   1659  CB  LYS A 265      72.918   3.698  -1.816  0.00  1.00           C  
ATOM   1660  CG  LYS A 265      73.673   3.705  -3.139  0.00  1.00           C  
ATOM   1661  CD  LYS A 265      74.861   2.755  -3.103  0.00  1.00           C  
ATOM   1662  CE  LYS A 265      75.592   2.731  -4.437  0.00  1.00           C  
ATOM   1663  NZ  LYS A 265      76.732   1.775  -4.430  0.00  1.00           N1+
ATOM   1664  H   LYS A 265      71.395   3.908   0.182  0.00  1.00           H  
ATOM   1665  HA  LYS A 265      72.159   5.674  -1.923  0.00  1.00           H  
ATOM   1666 1HB  LYS A 265      73.600   3.962  -1.008  0.00  1.00           H  
ATOM   1667 2HB  LYS A 265      72.512   2.702  -1.637  0.00  1.00           H  
ATOM   1668 1HG  LYS A 265      72.987   3.400  -3.931  0.00  1.00           H  
ATOM   1669 2HG  LYS A 265      74.023   4.718  -3.333  0.00  1.00           H  
ATOM   1670 1HD  LYS A 265      75.545   3.084  -2.319  0.00  1.00           H  
ATOM   1671 2HD  LYS A 265      74.498   1.754  -2.871  0.00  1.00           H  
ATOM   1672 1HE  LYS A 265      74.882   2.442  -5.211  0.00  1.00           H  
ATOM   1673 2HE  LYS A 265      75.962   3.735  -4.642  0.00  1.00           H  
ATOM   1674 1HZ  LYS A 265      77.190   1.789  -5.331  0.00  1.00           H  
ATOM   1675 2HZ  LYS A 265      77.392   2.043  -3.713  0.00  1.00           H  
ATOM   1676 3HZ  LYS A 265      76.390   0.844  -4.241  0.00  1.00           H  
ATOM   1677  N   VAL A 266      70.033   3.271  -2.743  0.00  1.00           N  
ATOM   1678  CA  VAL A 266      69.175   2.959  -3.847  0.00  1.00           C  
ATOM   1679  C   VAL A 266      67.754   3.248  -3.485  0.00  1.00           C  
ATOM   1680  O   VAL A 266      67.184   2.669  -2.559  0.00  1.00           O  
ATOM   1681  CB  VAL A 266      69.303   1.486  -4.278  0.00  1.00           C  
ATOM   1682  CG1 VAL A 266      68.342   1.178  -5.416  0.00  1.00           C  
ATOM   1683  CG2 VAL A 266      70.734   1.175  -4.691  0.00  1.00           C  
ATOM   1684  H   VAL A 266      70.048   2.655  -1.950  0.00  1.00           H  
ATOM   1685  HA  VAL A 266      69.345   3.637  -4.685  0.00  1.00           H  
ATOM   1686  HB  VAL A 266      69.074   0.847  -3.425  0.00  1.00           H  
ATOM   1687 1HG1 VAL A 266      68.446   0.133  -5.707  0.00  1.00           H  
ATOM   1688 2HG1 VAL A 266      67.319   1.363  -5.088  0.00  1.00           H  
ATOM   1689 3HG1 VAL A 266      68.571   1.817  -6.269  0.00  1.00           H  
ATOM   1690 1HG2 VAL A 266      70.807   0.130  -4.992  0.00  1.00           H  
ATOM   1691 2HG2 VAL A 266      71.017   1.814  -5.528  0.00  1.00           H  
ATOM   1692 3HG2 VAL A 266      71.404   1.358  -3.851  0.00  1.00           H  
ATOM   1693  N   GLY A 267      67.171   4.205  -4.236  0.00  3.00           N  
ATOM   1694  CA  GLY A 267      65.837   4.710  -4.081  0.00  3.00           C  
ATOM   1695  C   GLY A 267      64.806   3.693  -4.456  0.00  3.00           C  
ATOM   1696  O   GLY A 267      63.738   3.649  -3.847  0.00  3.00           O  
ATOM   1697  H   GLY A 267      67.757   4.580  -4.975  0.00  3.00           H  
ATOM   1698 1HA  GLY A 267      65.683   4.995  -3.040  0.00  3.00           H  
ATOM   1699 2HA  GLY A 267      65.711   5.585  -4.718  0.00  3.00           H  
ATOM   1700  N   THR A 268      65.096   2.862  -5.478  0.00  1.00           N  
ATOM   1701  CA  THR A 268      64.120   1.960  -6.032  0.00  1.00           C  
ATOM   1702  C   THR A 268      63.471   1.158  -4.937  0.00  1.00           C  
ATOM   1703  O   THR A 268      64.128   0.534  -4.120  0.00  1.00           O  
ATOM   1704  CB  THR A 268      64.748   1.002  -7.061  0.00  1.00           C  
ATOM   1705  CG2 THR A 268      65.332  -0.219  -6.368  0.00  1.00           C  
ATOM   1706  OG1 THR A 268      63.747   0.582  -7.998  0.00  1.00           O  
ATOM   1707  H   THR A 268      66.026   2.875  -5.869  0.00  1.00           H  
ATOM   1708  HA  THR A 268      63.329   2.527  -6.521  0.00  1.00           H  
ATOM   1709  HB  THR A 268      65.538   1.526  -7.598  0.00  1.00           H  
ATOM   1710  HG1 THR A 268      63.391   1.350  -8.452  0.00  1.00           H  
ATOM   1711 1HG2 THR A 268      65.770  -0.884  -7.111  0.00  1.00           H  
ATOM   1712 2HG2 THR A 268      66.101   0.096  -5.663  0.00  1.00           H  
ATOM   1713 3HG2 THR A 268      64.542  -0.745  -5.832  0.00  1.00           H  
ATOM   1714  N   ASN A 269      62.124   1.187  -4.932  0.00  1.00           N  
ATOM   1715  CA  ASN A 269      61.325   0.465  -3.994  0.00  1.00           C  
ATOM   1716  C   ASN A 269      61.565  -0.969  -4.281  0.00  1.00           C  
ATOM   1717  O   ASN A 269      61.542  -1.804  -3.376  0.00  1.00           O  
ATOM   1718  CB  ASN A 269      59.849   0.809  -4.077  0.00  1.00           C  
ATOM   1719  CG  ASN A 269      59.514   2.168  -3.528  0.00  1.00           C  
ATOM   1720  ND2 ASN A 269      58.343   2.643  -3.872  0.00  1.00           N  
ATOM   1721  OD1 ASN A 269      60.273   2.748  -2.743  0.00  1.00           O  
ATOM   1722  H   ASN A 269      61.668   1.753  -5.634  0.00  1.00           H  
ATOM   1723  HA  ASN A 269      61.591   0.759  -2.978  0.00  1.00           H  
ATOM   1724 1HB  ASN A 269      59.289   0.648  -4.998  0.00  1.00           H  
ATOM   1725 2HB  ASN A 269      59.567   0.055  -3.343  0.00  1.00           H  
ATOM   1726 1HD2 ASN A 269      58.053   3.542  -3.544  0.00  1.00           H  
ATOM   1727 2HD2 ASN A 269      57.741   2.107  -4.462  0.00  1.00           H  
ATOM   1728  N   TYR A 270      61.799  -1.244  -5.580  0.00  1.00           N  
ATOM   1729  CA  TYR A 270      62.073  -2.528  -6.155  0.00  1.00           C  
ATOM   1730  C   TYR A 270      62.911  -3.287  -5.186  0.00  1.00           C  
ATOM   1731  O   TYR A 270      63.671  -2.722  -4.403  0.00  1.00           O  
ATOM   1732  CB  TYR A 270      62.782  -2.400  -7.506  0.00  1.00           C  
ATOM   1733  CG  TYR A 270      61.896  -1.883  -8.617  0.00  1.00           C  
ATOM   1734  CD1 TYR A 270      60.518  -1.838  -8.467  0.00  1.00           C  
ATOM   1735  CD2 TYR A 270      62.441  -1.438  -9.812  0.00  1.00           C  
ATOM   1736  CE1 TYR A 270      59.704  -1.366  -9.479  0.00  1.00           C  
ATOM   1737  CE2 TYR A 270      61.638  -0.964 -10.831  0.00  1.00           C  
ATOM   1738  CZ  TYR A 270      60.269  -0.930 -10.660  0.00  1.00           C  
ATOM   1739  OH  TYR A 270      59.464  -0.458 -11.671  0.00  1.00           O  
ATOM   1740  H   TYR A 270      61.771  -0.431  -6.179  0.00  1.00           H  
ATOM   1741  HA  TYR A 270      61.138  -3.058  -6.339  0.00  1.00           H  
ATOM   1742 1HB  TYR A 270      63.624  -1.721  -7.365  0.00  1.00           H  
ATOM   1743 2HB  TYR A 270      63.154  -3.390  -7.769  0.00  1.00           H  
ATOM   1744  HD1 TYR A 270      60.079  -2.184  -7.531  0.00  1.00           H  
ATOM   1745  HD2 TYR A 270      63.523  -1.469  -9.941  0.00  1.00           H  
ATOM   1746  HE1 TYR A 270      58.623  -1.337  -9.348  0.00  1.00           H  
ATOM   1747  HE2 TYR A 270      62.086  -0.621 -11.763  0.00  1.00           H  
ATOM   1748  HH  TYR A 270      59.958  -0.180 -12.446  0.00  1.00           H  
ATOM   1749  N   PRO A 271      62.767  -4.572  -5.222  0.00  6.00           N  
ATOM   1750  CA  PRO A 271      63.428  -5.395  -4.265  0.00  6.00           C  
ATOM   1751  C   PRO A 271      64.905  -5.243  -4.315  0.00  6.00           C  
ATOM   1752  O   PRO A 271      65.563  -5.776  -3.441  0.00  6.00           O  
ATOM   1753  CB  PRO A 271      62.988  -6.815  -4.634  0.00  6.00           C  
ATOM   1754  CG  PRO A 271      62.572  -6.715  -6.062  0.00  6.00           C  
ATOM   1755  CD  PRO A 271      61.901  -5.373  -6.190  0.00  6.00           C  
ATOM   1756  HA  PRO A 271      63.239  -5.077  -3.229  0.00  6.00           H  
ATOM   1757 1HB  PRO A 271      63.808  -7.537  -4.508  0.00  6.00           H  
ATOM   1758 2HB  PRO A 271      62.156  -7.157  -4.001  0.00  6.00           H  
ATOM   1759 1HG  PRO A 271      63.439  -6.789  -6.735  0.00  6.00           H  
ATOM   1760 2HG  PRO A 271      61.883  -7.529  -6.334  0.00  6.00           H  
ATOM   1761 1HD  PRO A 271      61.936  -4.987  -7.219  0.00  6.00           H  
ATOM   1762 2HD  PRO A 271      60.842  -5.408  -5.896  0.00  6.00           H  
ATOM   1763  N   GLU A 272      65.451  -4.515  -5.322  0.00  3.00           N  
ATOM   1764  CA  GLU A 272      66.875  -4.401  -5.407  0.00  3.00           C  
ATOM   1765  C   GLU A 272      67.399  -3.862  -4.117  0.00  3.00           C  
ATOM   1766  O   GLU A 272      68.387  -4.372  -3.592  0.00  3.00           O  
ATOM   1767  CB  GLU A 272      67.288  -3.503  -6.575  0.00  3.00           C  
ATOM   1768  CG  GLU A 272      67.040  -4.105  -7.950  0.00  3.00           C  
ATOM   1769  CD  GLU A 272      67.342  -3.117  -9.042  0.00  3.00           C  
ATOM   1770  OE1 GLU A 272      67.650  -1.992  -8.731  0.00  3.00           O  
ATOM   1771  OE2 GLU A 272      67.376  -3.515 -10.183  0.00  3.00           O1-
ATOM   1772  H   GLU A 272      64.875  -4.047  -5.999  0.00  3.00           H  
ATOM   1773  HA  GLU A 272      67.311  -5.377  -5.627  0.00  3.00           H  
ATOM   1774 1HB  GLU A 272      66.723  -2.575  -6.478  0.00  3.00           H  
ATOM   1775 2HB  GLU A 272      68.352  -3.295  -6.457  0.00  3.00           H  
ATOM   1776 1HG  GLU A 272      67.598  -5.024  -8.129  0.00  3.00           H  
ATOM   1777 2HG  GLU A 272      65.973  -4.325  -7.945  0.00  3.00           H  
ATOM   1778  N   VAL A 273      66.744  -2.831  -3.552  0.00  4.00           N  
ATOM   1779  CA  VAL A 273      67.215  -2.280  -2.314  0.00  4.00           C  
ATOM   1780  C   VAL A 273      67.118  -3.354  -1.272  0.00  4.00           C  
ATOM   1781  O   VAL A 273      68.007  -3.528  -0.453  0.00  4.00           O  
ATOM   1782  CB  VAL A 273      66.407  -1.044  -1.874  0.00  4.00           C  
ATOM   1783  CG1 VAL A 273      66.894  -0.543  -0.523  0.00  4.00           C  
ATOM   1784  CG2 VAL A 273      66.509   0.058  -2.917  0.00  4.00           C  
ATOM   1785  H   VAL A 273      65.921  -2.436  -3.985  0.00  4.00           H  
ATOM   1786  HA  VAL A 273      68.250  -1.948  -2.397  0.00  4.00           H  
ATOM   1787  HB  VAL A 273      65.354  -1.316  -1.803  0.00  4.00           H  
ATOM   1788 1HG1 VAL A 273      66.312   0.330  -0.227  0.00  4.00           H  
ATOM   1789 2HG1 VAL A 273      66.771  -1.329   0.222  0.00  4.00           H  
ATOM   1790 3HG1 VAL A 273      67.946  -0.270  -0.593  0.00  4.00           H  
ATOM   1791 1HG2 VAL A 273      65.932   0.923  -2.591  0.00  4.00           H  
ATOM   1792 2HG2 VAL A 273      67.553   0.344  -3.042  0.00  4.00           H  
ATOM   1793 3HG2 VAL A 273      66.114  -0.302  -3.868  0.00  4.00           H  
ATOM   1794  N   ARG A 274      66.020  -4.120  -1.341  0.00  8.00           N  
ATOM   1795  CA  ARG A 274      65.633  -5.147  -0.436  0.00  8.00           C  
ATOM   1796  C   ARG A 274      66.579  -6.305  -0.455  0.00  8.00           C  
ATOM   1797  O   ARG A 274      66.705  -7.018   0.517  0.00  8.00           O  
ATOM   1798  CB  ARG A 274      64.200  -5.598  -0.677  0.00  8.00           C  
ATOM   1799  CG  ARG A 274      63.183  -4.472  -0.774  0.00  8.00           C  
ATOM   1800  CD  ARG A 274      62.817  -3.863   0.531  0.00  8.00           C  
ATOM   1801  NE  ARG A 274      63.671  -2.760   0.941  0.00  8.00           N  
ATOM   1802  CZ  ARG A 274      63.539  -1.490   0.512  0.00  8.00           C  
ATOM   1803  NH1 ARG A 274      62.618  -1.164  -0.368  0.00  8.00           N1+
ATOM   1804  NH2 ARG A 274      64.378  -0.582   0.980  0.00  8.00           N  
ATOM   1805  H   ARG A 274      65.430  -3.921  -2.135  0.00  8.00           H  
ATOM   1806  HA  ARG A 274      65.572  -4.743   0.576  0.00  8.00           H  
ATOM   1807 1HB  ARG A 274      64.197  -6.166  -1.606  0.00  8.00           H  
ATOM   1808 2HB  ARG A 274      63.930  -6.254   0.151  0.00  8.00           H  
ATOM   1809 1HG  ARG A 274      63.595  -3.686  -1.407  0.00  8.00           H  
ATOM   1810 2HG  ARG A 274      62.273  -4.865  -1.229  0.00  8.00           H  
ATOM   1811 1HD  ARG A 274      61.798  -3.482   0.470  0.00  8.00           H  
ATOM   1812 2HD  ARG A 274      62.874  -4.626   1.306  0.00  8.00           H  
ATOM   1813  HE  ARG A 274      64.457  -2.756   1.578  0.00  8.00           H  
ATOM   1814 1HH1 ARG A 274      61.996  -1.873  -0.730  0.00  8.00           H  
ATOM   1815 2HH1 ARG A 274      62.536  -0.206  -0.677  0.00  8.00           H  
ATOM   1816 1HH2 ARG A 274      65.093  -0.853   1.642  0.00  8.00           H  
ATOM   1817 2HH2 ARG A 274      64.303   0.376   0.674  0.00  8.00           H  
ATOM   1818  N   PHE A 275      67.247  -6.548  -1.593  0.00  1.00           N  
ATOM   1819  CA  PHE A 275      68.103  -7.692  -1.738  0.00  1.00           C  
ATOM   1820  C   PHE A 275      69.205  -7.631  -0.731  0.00  1.00           C  
ATOM   1821  O   PHE A 275      69.651  -8.662  -0.234  0.00  1.00           O  
ATOM   1822  CB  PHE A 275      68.679  -7.768  -3.153  0.00  1.00           C  
ATOM   1823  CG  PHE A 275      67.654  -8.076  -4.208  0.00  1.00           C  
ATOM   1824  CD1 PHE A 275      66.432  -8.635  -3.865  0.00  1.00           C  
ATOM   1825  CD2 PHE A 275      67.910  -7.808  -5.544  0.00  1.00           C  
ATOM   1826  CE1 PHE A 275      65.489  -8.919  -4.835  0.00  1.00           C  
ATOM   1827  CE2 PHE A 275      66.969  -8.089  -6.515  0.00  1.00           C  
ATOM   1828  CZ  PHE A 275      65.757  -8.646  -6.159  0.00  1.00           C  
ATOM   1829  H   PHE A 275      67.145  -5.910  -2.369  0.00  1.00           H  
ATOM   1830  HA  PHE A 275      67.526  -8.607  -1.596  0.00  1.00           H  
ATOM   1831 1HB  PHE A 275      69.131  -6.816  -3.426  0.00  1.00           H  
ATOM   1832 2HB  PHE A 275      69.429  -8.555  -3.210  0.00  1.00           H  
ATOM   1833  HD1 PHE A 275      66.219  -8.850  -2.818  0.00  1.00           H  
ATOM   1834  HD2 PHE A 275      68.868  -7.368  -5.824  0.00  1.00           H  
ATOM   1835  HE1 PHE A 275      64.532  -9.359  -4.552  0.00  1.00           H  
ATOM   1836  HE2 PHE A 275      67.182  -7.872  -7.561  0.00  1.00           H  
ATOM   1837  HZ  PHE A 275      65.014  -8.870  -6.924  0.00  1.00           H  
ATOM   1838  N   ASN A 276      69.668  -6.415  -0.407  0.00  4.00           N  
ATOM   1839  CA  ASN A 276      70.787  -6.190   0.440  0.00  4.00           C  
ATOM   1840  C   ASN A 276      70.542  -6.797   1.794  0.00  4.00           C  
ATOM   1841  O   ASN A 276      71.490  -7.134   2.499  0.00  4.00           O  
ATOM   1842  CB  ASN A 276      71.104  -4.711   0.561  0.00  4.00           C  
ATOM   1843  CG  ASN A 276      71.678  -4.111  -0.692  0.00  4.00           C  
ATOM   1844  ND2 ASN A 276      72.984  -4.115  -0.774  0.00  4.00           N  
ATOM   1845  OD1 ASN A 276      70.946  -3.716  -1.607  0.00  4.00           O  
ATOM   1846  H   ASN A 276      69.187  -5.621  -0.812  0.00  4.00           H  
ATOM   1847  HA  ASN A 276      71.679  -6.642   0.002  0.00  4.00           H  
ATOM   1848 1HB  ASN A 276      70.379  -4.018   0.990  0.00  4.00           H  
ATOM   1849 2HB  ASN A 276      71.913  -4.878   1.273  0.00  4.00           H  
ATOM   1850 1HD2 ASN A 276      73.435  -3.731  -1.580  0.00  4.00           H  
ATOM   1851 2HD2 ASN A 276      73.530  -4.501  -0.031  0.00  4.00           H  
ATOM   1852  N   ARG A 277      69.267  -6.944   2.200  0.00  8.00           N  
ATOM   1853  CA  ARG A 277      68.910  -7.461   3.491  0.00  8.00           C  
ATOM   1854  C   ARG A 277      69.339  -8.897   3.612  0.00  8.00           C  
ATOM   1855  O   ARG A 277      69.327  -9.462   4.707  0.00  8.00           O  
ATOM   1856  CB  ARG A 277      67.430  -7.286   3.797  0.00  8.00           C  
ATOM   1857  CG  ARG A 277      66.933  -5.850   3.752  0.00  8.00           C  
ATOM   1858  CD  ARG A 277      65.486  -5.693   4.047  0.00  8.00           C  
ATOM   1859  NE  ARG A 277      64.958  -4.363   3.785  0.00  8.00           N  
ATOM   1860  CZ  ARG A 277      65.146  -3.294   4.583  0.00  8.00           C  
ATOM   1861  NH1 ARG A 277      65.814  -3.400   5.710  0.00  8.00           N1+
ATOM   1862  NH2 ARG A 277      64.620  -2.140   4.214  0.00  8.00           N  
ATOM   1863  H   ARG A 277      68.536  -6.676   1.558  0.00  8.00           H  
ATOM   1864  HA  ARG A 277      69.397  -6.875   4.271  0.00  8.00           H  
ATOM   1865 1HB  ARG A 277      66.881  -7.879   3.067  0.00  8.00           H  
ATOM   1866 2HB  ARG A 277      67.261  -7.692   4.795  0.00  8.00           H  
ATOM   1867 1HG  ARG A 277      67.490  -5.266   4.485  0.00  8.00           H  
ATOM   1868 2HG  ARG A 277      67.118  -5.451   2.754  0.00  8.00           H  
ATOM   1869 1HD  ARG A 277      64.921  -6.394   3.434  0.00  8.00           H  
ATOM   1870 2HD  ARG A 277      65.314  -5.911   5.100  0.00  8.00           H  
ATOM   1871  HE  ARG A 277      64.397  -4.034   3.011  0.00  8.00           H  
ATOM   1872 1HH1 ARG A 277      66.195  -4.294   5.987  0.00  8.00           H  
ATOM   1873 2HH1 ARG A 277      65.944  -2.587   6.295  0.00  8.00           H  
ATOM   1874 1HH2 ARG A 277      64.093  -2.080   3.353  0.00  8.00           H  
ATOM   1875 2HH2 ARG A 277      64.745  -1.323   4.794  0.00  8.00           H  
ATOM   1876  N   LEU A 278      69.694  -9.534   2.485  0.00  5.00           N  
ATOM   1877  CA  LEU A 278      70.095 -10.917   2.392  0.00  5.00           C  
ATOM   1878  C   LEU A 278      71.291 -11.161   3.281  0.00  5.00           C  
ATOM   1879  O   LEU A 278      71.610 -12.297   3.608  0.00  5.00           O  
ATOM   1880  CB  LEU A 278      70.412 -11.290   0.939  0.00  5.00           C  
ATOM   1881  CG  LEU A 278      71.766 -10.792   0.417  0.00  5.00           C  
ATOM   1882  CD1 LEU A 278      72.882 -11.706   0.906  0.00  5.00           C  
ATOM   1883  CD2 LEU A 278      71.738 -10.741  -1.103  0.00  5.00           C  
ATOM   1884  H   LEU A 278      69.669  -8.972   1.647  0.00  5.00           H  
ATOM   1885  HA  LEU A 278      69.276 -11.557   2.719  0.00  5.00           H  
ATOM   1886 1HB  LEU A 278      70.424 -12.375   1.033  0.00  5.00           H  
ATOM   1887 2HB  LEU A 278      69.611 -10.993   0.262  0.00  5.00           H  
ATOM   1888  HG  LEU A 278      71.899  -9.774   0.783  0.00  5.00           H  
ATOM   1889 1HD1 LEU A 278      73.839 -11.344   0.532  0.00  5.00           H  
ATOM   1890 2HD1 LEU A 278      72.898 -11.709   1.996  0.00  5.00           H  
ATOM   1891 3HD1 LEU A 278      72.709 -12.718   0.542  0.00  5.00           H  
ATOM   1892 1HD2 LEU A 278      72.701 -10.386  -1.472  0.00  5.00           H  
ATOM   1893 2HD2 LEU A 278      71.543 -11.739  -1.498  0.00  5.00           H  
ATOM   1894 3HD2 LEU A 278      70.952 -10.061  -1.431  0.00  5.00           H  
ATOM   1895  N   LEU A 279      72.014 -10.102   3.655  0.00  4.00           N  
ATOM   1896  CA  LEU A 279      73.195 -10.222   4.447  0.00  4.00           C  
ATOM   1897  C   LEU A 279      72.822 -10.904   5.741  0.00  4.00           C  
ATOM   1898  O   LEU A 279      73.673 -11.477   6.416  0.00  4.00           O  
ATOM   1899  CB  LEU A 279      73.825  -8.846   4.701  0.00  4.00           C  
ATOM   1900  CG  LEU A 279      75.017  -8.499   3.800  0.00  4.00           C  
ATOM   1901  CD1 LEU A 279      76.025  -9.640   3.805  0.00  4.00           C  
ATOM   1902  CD2 LEU A 279      74.524  -8.220   2.388  0.00  4.00           C  
ATOM   1903  H   LEU A 279      71.712  -9.184   3.350  0.00  4.00           H  
ATOM   1904  HA  LEU A 279      73.923 -10.842   3.926  0.00  4.00           H  
ATOM   1905 1HB  LEU A 279      72.973  -8.214   4.454  0.00  4.00           H  
ATOM   1906 2HB  LEU A 279      74.087  -8.710   5.749  0.00  4.00           H  
ATOM   1907  HG  LEU A 279      75.458  -7.579   4.187  0.00  4.00           H  
ATOM   1908 1HD1 LEU A 279      76.868  -9.384   3.163  0.00  4.00           H  
ATOM   1909 2HD1 LEU A 279      76.382  -9.807   4.821  0.00  4.00           H  
ATOM   1910 3HD1 LEU A 279      75.549 -10.547   3.433  0.00  4.00           H  
ATOM   1911 1HD2 LEU A 279      75.372  -7.972   1.749  0.00  4.00           H  
ATOM   1912 2HD2 LEU A 279      74.020  -9.104   1.997  0.00  4.00           H  
ATOM   1913 3HD2 LEU A 279      73.826  -7.383   2.404  0.00  4.00           H  
ATOM   1914  N   LYS A 280      71.527 -10.852   6.106  0.00  8.00           N  
ATOM   1915  CA  LYS A 280      70.952 -11.418   7.299  0.00  8.00           C  
ATOM   1916  C   LYS A 280      71.152 -12.903   7.322  0.00  8.00           C  
ATOM   1917  O   LYS A 280      70.990 -13.525   8.367  0.00  8.00           O  
ATOM   1918  CB  LYS A 280      69.463 -11.084   7.396  0.00  8.00           C  
ATOM   1919  CG  LYS A 280      69.163  -9.609   7.630  0.00  8.00           C  
ATOM   1920  CD  LYS A 280      67.681  -9.312   7.457  0.00  8.00           C  
ATOM   1921  CE  LYS A 280      67.421  -7.814   7.389  0.00  8.00           C  
ATOM   1922  NZ  LYS A 280      65.976  -7.508   7.205  0.00  8.00           N1+
ATOM   1923  H   LYS A 280      70.929 -10.360   5.458  0.00  8.00           H  
ATOM   1924  HA  LYS A 280      71.434 -10.991   8.179  0.00  8.00           H  
ATOM   1925 1HB  LYS A 280      69.002 -11.404   6.462  0.00  8.00           H  
ATOM   1926 2HB  LYS A 280      69.057 -11.671   8.220  0.00  8.00           H  
ATOM   1927 1HG  LYS A 280      69.471  -9.349   8.643  0.00  8.00           H  
ATOM   1928 2HG  LYS A 280      69.738  -9.021   6.915  0.00  8.00           H  
ATOM   1929 1HD  LYS A 280      67.337  -9.783   6.536  0.00  8.00           H  
ATOM   1930 2HD  LYS A 280      67.141  -9.735   8.304  0.00  8.00           H  
ATOM   1931 1HE  LYS A 280      67.772  -7.364   8.317  0.00  8.00           H  
ATOM   1932 2HE  LYS A 280      67.987  -7.407   6.552  0.00  8.00           H  
ATOM   1933 1HZ  LYS A 280      65.847  -6.507   7.164  0.00  8.00           H  
ATOM   1934 2HZ  LYS A 280      65.650  -7.925   6.344  0.00  8.00           H  
ATOM   1935 3HZ  LYS A 280      65.451  -7.884   7.981  0.00  8.00           H  
ATOM   1936  N   PHE A 281      71.456 -13.520   6.179  0.00  3.00           N  
ATOM   1937  CA  PHE A 281      71.650 -14.942   6.054  0.00  3.00           C  
ATOM   1938  C   PHE A 281      72.780 -15.392   6.937  0.00  3.00           C  
ATOM   1939  O   PHE A 281      72.773 -16.524   7.417  0.00  3.00           O  
ATOM   1940  CB  PHE A 281      71.927 -15.326   4.599  0.00  3.00           C  
ATOM   1941  CG  PHE A 281      70.774 -15.062   3.673  0.00  3.00           C  
ATOM   1942  CD1 PHE A 281      69.492 -14.881   4.172  0.00  3.00           C  
ATOM   1943  CD2 PHE A 281      70.967 -14.996   2.302  0.00  3.00           C  
ATOM   1944  CE1 PHE A 281      68.431 -14.639   3.321  0.00  3.00           C  
ATOM   1945  CE2 PHE A 281      69.908 -14.753   1.449  0.00  3.00           C  
ATOM   1946  CZ  PHE A 281      68.638 -14.575   1.960  0.00  3.00           C  
ATOM   1947  H   PHE A 281      71.552 -12.941   5.357  0.00  3.00           H  
ATOM   1948  HA  PHE A 281      70.760 -15.469   6.401  0.00  3.00           H  
ATOM   1949 1HB  PHE A 281      72.772 -14.755   4.215  0.00  3.00           H  
ATOM   1950 2HB  PHE A 281      72.146 -16.390   4.528  0.00  3.00           H  
ATOM   1951  HD1 PHE A 281      69.328 -14.931   5.249  0.00  3.00           H  
ATOM   1952  HD2 PHE A 281      71.971 -15.137   1.898  0.00  3.00           H  
ATOM   1953  HE1 PHE A 281      67.429 -14.499   3.727  0.00  3.00           H  
ATOM   1954  HE2 PHE A 281      70.074 -14.703   0.373  0.00  3.00           H  
ATOM   1955  HZ  PHE A 281      67.802 -14.385   1.288  0.00  3.00           H  
ATOM   1956  N   SER A 282      73.804 -14.539   7.126  0.00  4.00           N  
ATOM   1957  CA  SER A 282      74.936 -14.880   7.929  0.00  4.00           C  
ATOM   1958  C   SER A 282      74.534 -14.990   9.382  0.00  4.00           C  
ATOM   1959  O   SER A 282      75.249 -15.601  10.173  0.00  4.00           O  
ATOM   1960  CB  SER A 282      76.034 -13.850   7.748  0.00  4.00           C  
ATOM   1961  OG  SER A 282      75.667 -12.596   8.254  0.00  4.00           O  
ATOM   1962  H   SER A 282      73.773 -13.631   6.675  0.00  4.00           H  
ATOM   1963  HA  SER A 282      75.458 -15.774   7.584  0.00  4.00           H  
ATOM   1964 1HB  SER A 282      76.925 -14.196   8.271  0.00  4.00           H  
ATOM   1965 2HB  SER A 282      76.252 -13.754   6.686  0.00  4.00           H  
ATOM   1966  HG  SER A 282      74.884 -12.282   7.794  0.00  4.00           H  
ATOM   1967  N   ARG A 283      73.382 -14.404   9.781  0.00  8.00           N  
ATOM   1968  CA  ARG A 283      72.940 -14.389  11.143  0.00  8.00           C  
ATOM   1969  C   ARG A 283      72.691 -15.769  11.681  0.00  8.00           C  
ATOM   1970  O   ARG A 283      73.060 -16.064  12.818  0.00  8.00           O  
ATOM   1971  CB  ARG A 283      71.720 -13.497  11.328  0.00  8.00           C  
ATOM   1972  CG  ARG A 283      71.851 -12.454  12.426  0.00  8.00           C  
ATOM   1973  CD  ARG A 283      72.689 -11.283  12.062  0.00  8.00           C  
ATOM   1974  NE  ARG A 283      72.274 -10.600  10.847  0.00  8.00           N  
ATOM   1975  CZ  ARG A 283      72.752 -10.871   9.616  0.00  8.00           C  
ATOM   1976  NH1 ARG A 283      73.685 -11.779   9.436  0.00  8.00           N1+
ATOM   1977  NH2 ARG A 283      72.274 -10.180   8.596  0.00  8.00           N  
ATOM   1978  H   ARG A 283      72.813 -13.960   9.067  0.00  8.00           H  
ATOM   1979  HA  ARG A 283      73.687 -13.899  11.768  0.00  8.00           H  
ATOM   1980 1HB  ARG A 283      71.545 -12.997  10.376  0.00  8.00           H  
ATOM   1981 2HB  ARG A 283      70.879 -14.153  11.554  0.00  8.00           H  
ATOM   1982 1HG  ARG A 283      70.855 -12.089  12.678  0.00  8.00           H  
ATOM   1983 2HG  ARG A 283      72.297 -12.928  13.302  0.00  8.00           H  
ATOM   1984 1HD  ARG A 283      72.653 -10.556  12.873  0.00  8.00           H  
ATOM   1985 2HD  ARG A 283      73.716 -11.614  11.916  0.00  8.00           H  
ATOM   1986  HE  ARG A 283      71.602  -9.855  10.724  0.00  8.00           H  
ATOM   1987 1HH1 ARG A 283      74.052 -12.286  10.229  0.00  8.00           H  
ATOM   1988 2HH1 ARG A 283      74.030 -11.967   8.506  0.00  8.00           H  
ATOM   1989 1HH2 ARG A 283      71.570  -9.472   8.754  0.00  8.00           H  
ATOM   1990 2HH2 ARG A 283      72.615 -10.362   7.663  0.00  8.00           H  
ATOM   1991  N   LEU A 284      72.060 -16.660  10.898  0.00  5.00           N  
ATOM   1992  CA  LEU A 284      71.757 -17.981  11.376  0.00  5.00           C  
ATOM   1993  C   LEU A 284      73.039 -18.682  11.680  0.00  5.00           C  
ATOM   1994  O   LEU A 284      73.124 -19.470  12.624  0.00  5.00           O  
ATOM   1995  CB  LEU A 284      70.936 -18.766  10.345  0.00  5.00           C  
ATOM   1996  CG  LEU A 284      69.416 -18.582  10.444  0.00  5.00           C  
ATOM   1997  CD1 LEU A 284      69.091 -17.170  10.913  0.00  5.00           C  
ATOM   1998  CD2 LEU A 284      68.781 -18.860   9.090  0.00  5.00           C  
ATOM   1999  H   LEU A 284      71.792 -16.403   9.967  0.00  5.00           H  
ATOM   2000  HA  LEU A 284      71.137 -17.913  12.269  0.00  5.00           H  
ATOM   2001 1HB  LEU A 284      71.310 -18.305   9.433  0.00  5.00           H  
ATOM   2002 2HB  LEU A 284      71.192 -19.826  10.348  0.00  5.00           H  
ATOM   2003  HG  LEU A 284      69.045 -19.328  11.147  0.00  5.00           H  
ATOM   2004 1HD1 LEU A 284      68.010 -17.048  10.981  0.00  5.00           H  
ATOM   2005 2HD1 LEU A 284      69.536 -17.001  11.894  0.00  5.00           H  
ATOM   2006 3HD1 LEU A 284      69.494 -16.449  10.202  0.00  5.00           H  
ATOM   2007 1HD2 LEU A 284      67.701 -18.729   9.162  0.00  5.00           H  
ATOM   2008 2HD2 LEU A 284      69.183 -18.167   8.350  0.00  5.00           H  
ATOM   2009 3HD2 LEU A 284      69.003 -19.883   8.787  0.00  5.00           H  
ATOM   2010  N   PHE A 285      74.067 -18.413  10.866  0.00  3.00           N  
ATOM   2011  CA  PHE A 285      75.364 -19.010  10.978  0.00  3.00           C  
ATOM   2012  C   PHE A 285      76.042 -18.575  12.241  0.00  3.00           C  
ATOM   2013  O   PHE A 285      76.794 -19.355  12.826  0.00  3.00           O  
ATOM   2014  CB  PHE A 285      76.226 -18.655   9.766  0.00  3.00           C  
ATOM   2015  CG  PHE A 285      77.668 -19.051   9.910  0.00  3.00           C  
ATOM   2016  CD1 PHE A 285      78.099 -20.309   9.517  0.00  3.00           C  
ATOM   2017  CD2 PHE A 285      78.596 -18.167  10.439  0.00  3.00           C  
ATOM   2018  CE1 PHE A 285      79.425 -20.675   9.649  0.00  3.00           C  
ATOM   2019  CE2 PHE A 285      79.922 -18.529  10.571  0.00  3.00           C  
ATOM   2020  CZ  PHE A 285      80.337 -19.785  10.176  0.00  3.00           C  
ATOM   2021  H   PHE A 285      73.897 -17.742  10.130  0.00  3.00           H  
ATOM   2022  HA  PHE A 285      75.273 -20.097  10.972  0.00  3.00           H  
ATOM   2023 1HB  PHE A 285      75.851 -19.161   8.877  0.00  3.00           H  
ATOM   2024 2HB  PHE A 285      76.214 -17.578   9.601  0.00  3.00           H  
ATOM   2025  HD1 PHE A 285      77.378 -21.013   9.099  0.00  3.00           H  
ATOM   2026  HD2 PHE A 285      78.268 -17.175  10.751  0.00  3.00           H  
ATOM   2027  HE1 PHE A 285      79.750 -21.667   9.337  0.00  3.00           H  
ATOM   2028  HE2 PHE A 285      80.642 -17.825  10.988  0.00  3.00           H  
ATOM   2029  HZ  PHE A 285      81.382 -20.073  10.281  0.00  3.00           H  
ATOM   2030  N   GLU A 286      75.799 -17.329  12.706  0.00  7.00           N  
ATOM   2031  CA  GLU A 286      76.559 -16.774  13.807  0.00  7.00           C  
ATOM   2032  C   GLU A 286      76.534 -17.690  14.988  0.00  7.00           C  
ATOM   2033  O   GLU A 286      77.589 -18.062  15.498  0.00  7.00           O  
ATOM   2034  CB  GLU A 286      76.018 -15.399  14.203  0.00  7.00           C  
ATOM   2035  CG  GLU A 286      76.784 -14.724  15.332  0.00  7.00           C  
ATOM   2036  CD  GLU A 286      76.258 -13.341  15.599  0.00  7.00           C  
ATOM   2037  OE1 GLU A 286      75.087 -13.212  15.865  0.00  7.00           O  
ATOM   2038  OE2 GLU A 286      77.046 -12.426  15.648  0.00  7.00           O1-
ATOM   2039  H   GLU A 286      75.071 -16.773  12.281  0.00  7.00           H  
ATOM   2040  HA  GLU A 286      77.596 -16.625  13.503  0.00  7.00           H  
ATOM   2041 1HB  GLU A 286      76.060 -14.772  13.312  0.00  7.00           H  
ATOM   2042 2HB  GLU A 286      74.980 -15.538  14.502  0.00  7.00           H  
ATOM   2043 1HG  GLU A 286      76.783 -15.296  16.260  0.00  7.00           H  
ATOM   2044 2HG  GLU A 286      77.801 -14.657  14.949  0.00  7.00           H  
ATOM   2045  N   PHE A 287      75.347 -18.105  15.448  0.00  6.00           N  
ATOM   2046  CA  PHE A 287      75.390 -19.058  16.519  0.00  6.00           C  
ATOM   2047  C   PHE A 287      75.058 -20.362  15.874  0.00  6.00           C  
ATOM   2048  O   PHE A 287      73.913 -20.812  15.914  0.00  6.00           O  
ATOM   2049  CB  PHE A 287      74.410 -18.718  17.643  0.00  6.00           C  
ATOM   2050  CG  PHE A 287      74.844 -17.559  18.496  0.00  6.00           C  
ATOM   2051  CD1 PHE A 287      74.699 -16.256  18.046  0.00  6.00           C  
ATOM   2052  CD2 PHE A 287      75.398 -17.771  19.749  0.00  6.00           C  
ATOM   2053  CE1 PHE A 287      75.098 -15.189  18.829  0.00  6.00           C  
ATOM   2054  CE2 PHE A 287      75.797 -16.707  20.535  0.00  6.00           C  
ATOM   2055  CZ  PHE A 287      75.647 -15.415  20.073  0.00  6.00           C  
ATOM   2056  H   PHE A 287      74.450 -17.795  15.110  0.00  6.00           H  
ATOM   2057  HA  PHE A 287      76.377 -19.049  16.984  0.00  6.00           H  
ATOM   2058 1HB  PHE A 287      73.439 -18.451  17.227  0.00  6.00           H  
ATOM   2059 2HB  PHE A 287      74.295 -19.570  18.311  0.00  6.00           H  
ATOM   2060  HD1 PHE A 287      74.264 -16.077  17.062  0.00  6.00           H  
ATOM   2061  HD2 PHE A 287      75.517 -18.792  20.113  0.00  6.00           H  
ATOM   2062  HE1 PHE A 287      74.979 -14.170  18.463  0.00  6.00           H  
ATOM   2063  HE2 PHE A 287      76.231 -16.888  21.518  0.00  6.00           H  
ATOM   2064  HZ  PHE A 287      75.963 -14.575  20.691  0.00  6.00           H  
ATOM   2065  N   PHE A 288      76.072 -21.015  15.271  0.00  5.00           N  
ATOM   2066  CA  PHE A 288      75.795 -22.202  14.528  0.00  5.00           C  
ATOM   2067  C   PHE A 288      77.048 -22.596  13.781  0.00  5.00           C  
ATOM   2068  O   PHE A 288      77.959 -21.787  13.631  0.00  5.00           O  
ATOM   2069  CB  PHE A 288      74.625 -21.987  13.566  0.00  5.00           C  
ATOM   2070  CG  PHE A 288      74.276 -23.202  12.755  0.00  5.00           C  
ATOM   2071  CD1 PHE A 288      73.609 -24.271  13.333  0.00  5.00           C  
ATOM   2072  CD2 PHE A 288      74.615 -23.278  11.412  0.00  5.00           C  
ATOM   2073  CE1 PHE A 288      73.287 -25.390  12.587  0.00  5.00           C  
ATOM   2074  CE2 PHE A 288      74.294 -24.394  10.664  0.00  5.00           C  
ATOM   2075  CZ  PHE A 288      73.629 -25.451  11.253  0.00  5.00           C  
ATOM   2076  H   PHE A 288      77.025 -20.686  15.337  0.00  5.00           H  
ATOM   2077  HA  PHE A 288      75.449 -22.988  15.200  0.00  5.00           H  
ATOM   2078 1HB  PHE A 288      73.728 -21.715  14.121  0.00  5.00           H  
ATOM   2079 2HB  PHE A 288      74.865 -21.197  12.856  0.00  5.00           H  
ATOM   2080  HD1 PHE A 288      73.337 -24.222  14.388  0.00  5.00           H  
ATOM   2081  HD2 PHE A 288      75.140 -22.443  10.947  0.00  5.00           H  
ATOM   2082  HE1 PHE A 288      72.763 -26.223  13.054  0.00  5.00           H  
ATOM   2083  HE2 PHE A 288      74.565 -24.441   9.610  0.00  5.00           H  
ATOM   2084  HZ  PHE A 288      73.377 -26.333  10.665  0.00  5.00           H  
ATOM   2085  N   ASP A 289      77.124 -23.867  13.334  0.00  4.00           N  
ATOM   2086  CA  ASP A 289      78.183 -24.319  12.457  0.00  4.00           C  
ATOM   2087  C   ASP A 289      79.522 -24.262  13.140  0.00  4.00           C  
ATOM   2088  O   ASP A 289      80.551 -24.205  12.456  0.00  4.00           O  
ATOM   2089  CB  ASP A 289      78.215 -23.483  11.175  0.00  4.00           C  
ATOM   2090  CG  ASP A 289      77.428 -24.078  10.015  0.00  4.00           C  
ATOM   2091  OD1 ASP A 289      77.081 -25.233  10.090  0.00  4.00           O  
ATOM   2092  OD2 ASP A 289      77.047 -23.337   9.141  0.00  4.00           O1-
ATOM   2093  H   ASP A 289      76.408 -24.520  13.618  0.00  4.00           H  
ATOM   2094  HA  ASP A 289      78.001 -25.353  12.160  0.00  4.00           H  
ATOM   2095 1HB  ASP A 289      77.912 -22.446  11.325  0.00  4.00           H  
ATOM   2096 2HB  ASP A 289      79.281 -23.521  10.948  0.00  4.00           H  
ATOM   2097  N   ARG A 290      79.572 -24.273  14.471  0.00  6.00           N  
ATOM   2098  CA  ARG A 290      80.871 -24.308  15.070  0.00  6.00           C  
ATOM   2099  C   ARG A 290      81.465 -25.649  14.775  0.00  6.00           C  
ATOM   2100  O   ARG A 290      82.632 -25.765  14.405  0.00  6.00           O  
ATOM   2101  CB  ARG A 290      80.857 -23.991  16.558  0.00  6.00           C  
ATOM   2102  CG  ARG A 290      80.417 -22.578  16.907  0.00  6.00           C  
ATOM   2103  CD  ARG A 290      81.356 -21.516  16.463  0.00  6.00           C  
ATOM   2104  NE  ARG A 290      81.003 -20.177  16.904  0.00  6.00           N  
ATOM   2105  CZ  ARG A 290      80.139 -19.364  16.265  0.00  6.00           C  
ATOM   2106  NH1 ARG A 290      79.567 -19.733  15.140  0.00  6.00           N1+
ATOM   2107  NH2 ARG A 290      79.899 -18.173  16.787  0.00  6.00           N  
ATOM   2108  H   ARG A 290      78.756 -24.258  15.067  0.00  6.00           H  
ATOM   2109  HA  ARG A 290      81.468 -23.472  14.704  0.00  6.00           H  
ATOM   2110 1HB  ARG A 290      80.183 -24.704  17.029  0.00  6.00           H  
ATOM   2111 2HB  ARG A 290      81.870 -24.151  16.926  0.00  6.00           H  
ATOM   2112 1HG  ARG A 290      79.451 -22.390  16.437  0.00  6.00           H  
ATOM   2113 2HG  ARG A 290      80.314 -22.505  17.990  0.00  6.00           H  
ATOM   2114 1HD  ARG A 290      82.349 -21.737  16.852  0.00  6.00           H  
ATOM   2115 2HD  ARG A 290      81.387 -21.504  15.374  0.00  6.00           H  
ATOM   2116  HE  ARG A 290      81.323 -19.659  17.711  0.00  6.00           H  
ATOM   2117 1HH1 ARG A 290      79.774 -20.639  14.745  0.00  6.00           H  
ATOM   2118 2HH1 ARG A 290      78.922 -19.109  14.677  0.00  6.00           H  
ATOM   2119 1HH2 ARG A 290      80.361 -17.898  17.643  0.00  6.00           H  
ATOM   2120 2HH2 ARG A 290      79.256 -17.545  16.329  0.00  6.00           H  
ATOM   2121  N   THR A 291      80.644 -26.707  14.939  0.00  5.00           N  
ATOM   2122  CA  THR A 291      81.075 -28.066  14.765  0.00  5.00           C  
ATOM   2123  C   THR A 291      81.441 -28.372  13.360  0.00  5.00           C  
ATOM   2124  O   THR A 291      82.487 -28.966  13.091  0.00  5.00           O  
ATOM   2125  CB  THR A 291      79.989 -29.061  15.214  0.00  5.00           C  
ATOM   2126  CG2 THR A 291      80.393 -30.485  14.863  0.00  5.00           C  
ATOM   2127  OG1 THR A 291      79.799 -28.958  16.631  0.00  5.00           O  
ATOM   2128  H   THR A 291      79.682 -26.522  15.185  0.00  5.00           H  
ATOM   2129  HA  THR A 291      81.969 -28.248  15.361  0.00  5.00           H  
ATOM   2130  HB  THR A 291      79.054 -28.815  14.712  0.00  5.00           H  
ATOM   2131  HG1 THR A 291      79.121 -29.579  16.908  0.00  5.00           H  
ATOM   2132 1HG2 THR A 291      79.613 -31.174  15.187  0.00  5.00           H  
ATOM   2133 2HG2 THR A 291      80.528 -30.569  13.784  0.00  5.00           H  
ATOM   2134 3HG2 THR A 291      81.328 -30.731  15.365  0.00  5.00           H  
ATOM   2135  N   GLU A 292      80.602 -27.962  12.391  0.00  8.00           N  
ATOM   2136  CA  GLU A 292      80.845 -28.340  11.017  0.00  8.00           C  
ATOM   2137  C   GLU A 292      82.119 -27.733  10.530  0.00  8.00           C  
ATOM   2138  O   GLU A 292      82.833 -28.345   9.739  0.00  8.00           O  
ATOM   2139  CB  GLU A 292      79.683 -27.914  10.117  0.00  8.00           C  
ATOM   2140  CG  GLU A 292      78.401 -28.707  10.328  0.00  8.00           C  
ATOM   2141  CD  GLU A 292      77.336 -28.293   9.351  0.00  8.00           C  
ATOM   2142  OE1 GLU A 292      77.597 -27.432   8.546  0.00  8.00           O  
ATOM   2143  OE2 GLU A 292      76.299 -28.914   9.335  0.00  8.00           O1-
ATOM   2144  H   GLU A 292      79.799 -27.389  12.599  0.00  8.00           H  
ATOM   2145  HA  GLU A 292      80.955 -29.422  10.946  0.00  8.00           H  
ATOM   2146 1HB  GLU A 292      79.494 -26.859  10.320  0.00  8.00           H  
ATOM   2147 2HB  GLU A 292      80.017 -28.032   9.087  0.00  8.00           H  
ATOM   2148 1HG  GLU A 292      78.545 -29.786  10.272  0.00  8.00           H  
ATOM   2149 2HG  GLU A 292      78.094 -28.435  11.337  0.00  8.00           H  
ATOM   2150  N   THR A 293      82.444 -26.507  10.972  0.00  6.00           N  
ATOM   2151  CA  THR A 293      83.672 -25.942  10.500  0.00  6.00           C  
ATOM   2152  C   THR A 293      84.759 -26.845  10.980  0.00  6.00           C  
ATOM   2153  O   THR A 293      85.716 -27.118  10.264  0.00  6.00           O  
ATOM   2154  CB  THR A 293      83.908 -24.507  11.006  0.00  6.00           C  
ATOM   2155  CG2 THR A 293      82.902 -23.551  10.385  0.00  6.00           C  
ATOM   2156  OG1 THR A 293      83.776 -24.474  12.433  0.00  6.00           O  
ATOM   2157  H   THR A 293      81.871 -25.974  11.611  0.00  6.00           H  
ATOM   2158  HA  THR A 293      83.664 -25.901   9.410  0.00  6.00           H  
ATOM   2159  HB  THR A 293      84.917 -24.197  10.736  0.00  6.00           H  
ATOM   2160  HG1 THR A 293      83.923 -23.578  12.746  0.00  6.00           H  
ATOM   2161 1HG2 THR A 293      83.084 -22.542  10.755  0.00  6.00           H  
ATOM   2162 2HG2 THR A 293      83.007 -23.566   9.300  0.00  6.00           H  
ATOM   2163 3HG2 THR A 293      81.893 -23.859  10.656  0.00  6.00           H  
ATOM   2164  N   ARG A 294      84.622 -27.340  12.228  0.00  5.00           N  
ATOM   2165  CA  ARG A 294      85.594 -28.234  12.785  0.00  5.00           C  
ATOM   2166  C   ARG A 294      85.592 -29.508  11.995  0.00  5.00           C  
ATOM   2167  O   ARG A 294      86.652 -29.995  11.632  0.00  5.00           O  
ATOM   2168  CB  ARG A 294      85.385 -28.481  14.272  0.00  5.00           C  
ATOM   2169  CG  ARG A 294      85.779 -27.323  15.174  0.00  5.00           C  
ATOM   2170  CD  ARG A 294      85.709 -27.627  16.627  0.00  5.00           C  
ATOM   2171  NE  ARG A 294      84.360 -27.779  17.146  0.00  5.00           N  
ATOM   2172  CZ  ARG A 294      83.763 -28.962  17.390  0.00  5.00           C  
ATOM   2173  NH1 ARG A 294      84.375 -30.096  17.130  0.00  5.00           N1+
ATOM   2174  NH2 ARG A 294      82.534 -28.953  17.877  0.00  5.00           N  
ATOM   2175  H   ARG A 294      83.822 -27.078  12.795  0.00  5.00           H  
ATOM   2176  HA  ARG A 294      86.572 -27.752  12.801  0.00  5.00           H  
ATOM   2177 1HB  ARG A 294      84.329 -28.703  14.412  0.00  5.00           H  
ATOM   2178 2HB  ARG A 294      85.978 -29.358  14.534  0.00  5.00           H  
ATOM   2179 1HG  ARG A 294      86.804 -27.034  14.941  0.00  5.00           H  
ATOM   2180 2HG  ARG A 294      85.111 -26.485  14.973  0.00  5.00           H  
ATOM   2181 1HD  ARG A 294      86.240 -28.559  16.819  0.00  5.00           H  
ATOM   2182 2HD  ARG A 294      86.183 -26.818  17.181  0.00  5.00           H  
ATOM   2183  HE  ARG A 294      83.682 -27.071  17.397  0.00  5.00           H  
ATOM   2184 1HH1 ARG A 294      85.307 -30.086  16.741  0.00  5.00           H  
ATOM   2185 2HH1 ARG A 294      83.910 -30.972  17.320  0.00  5.00           H  
ATOM   2186 1HH2 ARG A 294      82.071 -28.072  18.055  0.00  5.00           H  
ATOM   2187 2HH2 ARG A 294      82.064 -29.824  18.069  0.00  5.00           H  
ATOM   2188  N   THR A 295      84.415 -30.072  11.665  0.00  6.00           N  
ATOM   2189  CA  THR A 295      84.410 -31.346  10.996  0.00  6.00           C  
ATOM   2190  C   THR A 295      85.122 -31.184   9.710  0.00  6.00           C  
ATOM   2191  O   THR A 295      85.855 -32.069   9.269  0.00  6.00           O  
ATOM   2192  CB  THR A 295      82.989 -31.878  10.736  0.00  6.00           C  
ATOM   2193  CG2 THR A 295      82.251 -32.094  12.048  0.00  6.00           C  
ATOM   2194  OG1 THR A 295      82.263 -30.938   9.933  0.00  6.00           O  
ATOM   2195  H   THR A 295      83.535 -29.624  11.876  0.00  6.00           H  
ATOM   2196  HA  THR A 295      84.935 -32.084  11.603  0.00  6.00           H  
ATOM   2197  HB  THR A 295      83.057 -32.824  10.199  0.00  6.00           H  
ATOM   2198  HG1 THR A 295      81.377 -31.272   9.772  0.00  6.00           H  
ATOM   2199 1HG2 THR A 295      81.249 -32.470  11.844  0.00  6.00           H  
ATOM   2200 2HG2 THR A 295      82.794 -32.817  12.656  0.00  6.00           H  
ATOM   2201 3HG2 THR A 295      82.181 -31.148  12.585  0.00  6.00           H  
ATOM   2202  N   ASN A 296      84.925 -30.024   9.054  0.00  5.00           N  
ATOM   2203  CA  ASN A 296      85.562 -29.743   7.810  0.00  5.00           C  
ATOM   2204  C   ASN A 296      87.045 -29.714   8.028  0.00  5.00           C  
ATOM   2205  O   ASN A 296      87.798 -30.130   7.162  0.00  5.00           O  
ATOM   2206  CB  ASN A 296      85.075 -28.441   7.201  0.00  5.00           C  
ATOM   2207  CG  ASN A 296      83.668 -28.506   6.677  0.00  5.00           C  
ATOM   2208  ND2 ASN A 296      83.091 -27.352   6.462  0.00  5.00           N  
ATOM   2209  OD1 ASN A 296      83.136 -29.588   6.402  0.00  5.00           O  
ATOM   2210  H   ASN A 296      84.309 -29.332   9.458  0.00  5.00           H  
ATOM   2211  HA  ASN A 296      85.268 -30.486   7.068  0.00  5.00           H  
ATOM   2212 1HB  ASN A 296      85.220 -27.493   7.721  0.00  5.00           H  
ATOM   2213 2HB  ASN A 296      85.766 -28.502   6.360  0.00  5.00           H  
ATOM   2214 1HD2 ASN A 296      82.154 -27.319   6.114  0.00  5.00           H  
ATOM   2215 2HD2 ASN A 296      83.587 -26.503   6.646  0.00  5.00           H  
ATOM   2216  N   TYR A 297      87.520 -29.206   9.182  0.00  6.00           N  
ATOM   2217  CA  TYR A 297      88.941 -29.069   9.365  0.00  6.00           C  
ATOM   2218  C   TYR A 297      89.656 -30.404   9.367  0.00  6.00           C  
ATOM   2219  O   TYR A 297      90.574 -30.559   8.550  0.00  6.00           O  
ATOM   2220  CB  TYR A 297      89.231 -28.322  10.669  0.00  6.00           C  
ATOM   2221  CG  TYR A 297      88.989 -26.831  10.587  0.00  6.00           C  
ATOM   2222  CD1 TYR A 297      88.844 -26.198   9.361  0.00  6.00           C  
ATOM   2223  CD2 TYR A 297      88.906 -26.060  11.738  0.00  6.00           C  
ATOM   2224  CE1 TYR A 297      88.624 -24.837   9.281  0.00  6.00           C  
ATOM   2225  CE2 TYR A 297      88.685 -24.698  11.670  0.00  6.00           C  
ATOM   2226  CZ  TYR A 297      88.545 -24.090  10.439  0.00  6.00           C  
ATOM   2227  OH  TYR A 297      88.324 -22.734  10.366  0.00  6.00           O  
ATOM   2228  H   TYR A 297      86.903 -28.919   9.928  0.00  6.00           H  
ATOM   2229  HA  TYR A 297      89.376 -28.552   8.509  0.00  6.00           H  
ATOM   2230 1HB  TYR A 297      88.587 -28.753  11.437  0.00  6.00           H  
ATOM   2231 2HB  TYR A 297      90.274 -28.508  10.922  0.00  6.00           H  
ATOM   2232  HD1 TYR A 297      88.907 -26.795   8.451  0.00  6.00           H  
ATOM   2233  HD2 TYR A 297      89.018 -26.547  12.706  0.00  6.00           H  
ATOM   2234  HE1 TYR A 297      88.512 -24.353   8.311  0.00  6.00           H  
ATOM   2235  HE2 TYR A 297      88.624 -24.110  12.586  0.00  6.00           H  
ATOM   2236  HH  TYR A 297      88.286 -22.312  11.228  0.00  6.00           H  
ATOM   2237  N   PRO A 298      89.334 -31.388  10.164  0.00  8.00           N  
ATOM   2238  CA  PRO A 298      90.030 -32.638   9.992  0.00  8.00           C  
ATOM   2239  C   PRO A 298      89.650 -33.375   8.752  0.00  8.00           C  
ATOM   2240  O   PRO A 298      90.364 -34.299   8.366  0.00  8.00           O  
ATOM   2241  CB  PRO A 298      89.660 -33.432  11.249  0.00  8.00           C  
ATOM   2242  CG  PRO A 298      89.053 -32.422  12.161  0.00  8.00           C  
ATOM   2243  CD  PRO A 298      88.489 -31.357  11.259  0.00  8.00           C  
ATOM   2244  HA  PRO A 298      91.101 -32.503   9.781  0.00  8.00           H  
ATOM   2245 1HB  PRO A 298      88.950 -34.240  11.021  0.00  8.00           H  
ATOM   2246 2HB  PRO A 298      90.545 -33.899  11.705  0.00  8.00           H  
ATOM   2247 1HG  PRO A 298      88.265 -32.871  12.784  0.00  8.00           H  
ATOM   2248 2HG  PRO A 298      89.804 -32.002  12.846  0.00  8.00           H  
ATOM   2249 1HD  PRO A 298      87.453 -31.572  10.958  0.00  8.00           H  
ATOM   2250 2HD  PRO A 298      88.486 -30.366  11.736  0.00  8.00           H  
ATOM   2251  N   ASN A 299      88.494 -33.030   8.169  0.00  7.00           N  
ATOM   2252  CA  ASN A 299      87.955 -33.608   6.973  0.00  7.00           C  
ATOM   2253  C   ASN A 299      88.661 -33.071   5.761  0.00  7.00           C  
ATOM   2254  O   ASN A 299      88.695 -33.715   4.714  0.00  7.00           O  
ATOM   2255  CB  ASN A 299      86.460 -33.371   6.863  0.00  7.00           C  
ATOM   2256  CG  ASN A 299      85.792 -34.198   5.799  0.00  7.00           C  
ATOM   2257  ND2 ASN A 299      84.505 -34.007   5.661  0.00  7.00           N  
ATOM   2258  OD1 ASN A 299      86.447 -34.944   5.063  0.00  7.00           O  
ATOM   2259  H   ASN A 299      87.980 -32.296   8.636  0.00  7.00           H  
ATOM   2260  HA  ASN A 299      88.060 -34.693   7.006  0.00  7.00           H  
ATOM   2261 1HB  ASN A 299      85.830 -33.357   7.754  0.00  7.00           H  
ATOM   2262 2HB  ASN A 299      86.584 -32.354   6.491  0.00  7.00           H  
ATOM   2263 1HD2 ASN A 299      83.995 -34.524   4.973  0.00  7.00           H  
ATOM   2264 2HD2 ASN A 299      84.032 -33.347   6.244  0.00  7.00           H  
ATOM   2265  N   MET A 300      89.273 -31.880   5.886  0.00  2.00           N  
ATOM   2266  CA  MET A 300      89.774 -31.112   4.793  0.00  2.00           C  
ATOM   2267  C   MET A 300      90.722 -31.917   3.955  0.00  2.00           C  
ATOM   2268  O   MET A 300      90.674 -31.849   2.726  0.00  2.00           O  
ATOM   2269  CB  MET A 300      90.461 -29.850   5.310  0.00  2.00           C  
ATOM   2270  CG  MET A 300      90.930 -28.897   4.220  0.00  2.00           C  
ATOM   2271  SD  MET A 300      91.807 -27.464   4.879  0.00  2.00           S  
ATOM   2272  CE  MET A 300      90.490 -26.644   5.774  0.00  2.00           C  
ATOM   2273  H   MET A 300      89.376 -31.520   6.824  0.00  2.00           H  
ATOM   2274  HA  MET A 300      88.950 -30.786   4.159  0.00  2.00           H  
ATOM   2275 1HB  MET A 300      89.745 -29.341   5.955  0.00  2.00           H  
ATOM   2276 2HB  MET A 300      91.318 -30.174   5.902  0.00  2.00           H  
ATOM   2277 1HG  MET A 300      91.593 -29.445   3.551  0.00  2.00           H  
ATOM   2278 2HG  MET A 300      90.055 -28.557   3.667  0.00  2.00           H  
ATOM   2279 1HE  MET A 300      90.876 -25.737   6.239  0.00  2.00           H  
ATOM   2280 2HE  MET A 300      89.687 -26.385   5.082  0.00  2.00           H  
ATOM   2281 3HE  MET A 300      90.104 -27.312   6.545  0.00  2.00           H  
ATOM   2282  N   PHE A 301      91.608 -32.704   4.598  0.00  5.00           N  
ATOM   2283  CA  PHE A 301      92.546 -33.448   3.800  0.00  5.00           C  
ATOM   2284  C   PHE A 301      91.787 -34.352   2.879  0.00  5.00           C  
ATOM   2285  O   PHE A 301      92.075 -34.414   1.698  0.00  5.00           O  
ATOM   2286  CB  PHE A 301      93.502 -34.256   4.680  0.00  5.00           C  
ATOM   2287  CG  PHE A 301      94.424 -35.155   3.907  0.00  5.00           C  
ATOM   2288  CD1 PHE A 301      95.557 -34.646   3.292  0.00  5.00           C  
ATOM   2289  CD2 PHE A 301      94.159 -36.511   3.793  0.00  5.00           C  
ATOM   2290  CE1 PHE A 301      96.406 -35.472   2.580  0.00  5.00           C  
ATOM   2291  CE2 PHE A 301      95.006 -37.340   3.083  0.00  5.00           C  
ATOM   2292  CZ  PHE A 301      96.131 -36.819   2.475  0.00  5.00           C  
ATOM   2293  H   PHE A 301      91.635 -32.789   5.596  0.00  5.00           H  
ATOM   2294  HA  PHE A 301      93.178 -32.762   3.236  0.00  5.00           H  
ATOM   2295 1HB  PHE A 301      94.134 -33.585   5.261  0.00  5.00           H  
ATOM   2296 2HB  PHE A 301      92.937 -34.896   5.356  0.00  5.00           H  
ATOM   2297  HD1 PHE A 301      95.776 -33.581   3.375  0.00  5.00           H  
ATOM   2298  HD2 PHE A 301      93.270 -36.923   4.272  0.00  5.00           H  
ATOM   2299  HE1 PHE A 301      97.294 -35.059   2.101  0.00  5.00           H  
ATOM   2300  HE2 PHE A 301      94.787 -38.404   3.001  0.00  5.00           H  
ATOM   2301  HZ  PHE A 301      96.799 -37.471   1.914  0.00  5.00           H  
ATOM   2302  N   ARG A 302      90.806 -35.090   3.429  0.00  9.00           N  
ATOM   2303  CA  ARG A 302      90.005 -36.028   2.696  0.00  9.00           C  
ATOM   2304  C   ARG A 302      89.033 -35.368   1.755  0.00  9.00           C  
ATOM   2305  O   ARG A 302      88.819 -35.861   0.648  0.00  9.00           O  
ATOM   2306  CB  ARG A 302      89.291 -36.997   3.627  0.00  9.00           C  
ATOM   2307  CG  ARG A 302      90.176 -38.081   4.223  0.00  9.00           C  
ATOM   2308  CD  ARG A 302      90.729 -39.035   3.229  0.00  9.00           C  
ATOM   2309  NE  ARG A 302      89.727 -39.823   2.528  0.00  9.00           N  
ATOM   2310  CZ  ARG A 302      89.976 -40.595   1.453  0.00  9.00           C  
ATOM   2311  NH1 ARG A 302      91.180 -40.658   0.928  0.00  9.00           N1+
ATOM   2312  NH2 ARG A 302      88.972 -41.271   0.923  0.00  9.00           N  
ATOM   2313  H   ARG A 302      90.637 -34.964   4.417  0.00  9.00           H  
ATOM   2314  HA  ARG A 302      90.648 -36.681   2.105  0.00  9.00           H  
ATOM   2315 1HB  ARG A 302      88.857 -36.404   4.432  0.00  9.00           H  
ATOM   2316 2HB  ARG A 302      88.493 -37.464   3.049  0.00  9.00           H  
ATOM   2317 1HG  ARG A 302      91.013 -37.604   4.733  0.00  9.00           H  
ATOM   2318 2HG  ARG A 302      89.588 -38.649   4.945  0.00  9.00           H  
ATOM   2319 1HD  ARG A 302      91.290 -38.479   2.478  0.00  9.00           H  
ATOM   2320 2HD  ARG A 302      91.394 -39.731   3.738  0.00  9.00           H  
ATOM   2321  HE  ARG A 302      88.738 -39.921   2.715  0.00  9.00           H  
ATOM   2322 1HH1 ARG A 302      91.934 -40.122   1.334  0.00  9.00           H  
ATOM   2323 2HH1 ARG A 302      91.346 -41.243   0.122  0.00  9.00           H  
ATOM   2324 1HH2 ARG A 302      88.048 -41.197   1.328  0.00  9.00           H  
ATOM   2325 2HH2 ARG A 302      89.130 -41.856   0.116  0.00  9.00           H  
ATOM   2326  N   ILE A 303      88.413 -34.243   2.169  0.00  7.00           N  
ATOM   2327  CA  ILE A 303      87.386 -33.592   1.390  0.00  7.00           C  
ATOM   2328  C   ILE A 303      87.942 -33.101   0.099  0.00  7.00           C  
ATOM   2329  O   ILE A 303      87.323 -33.272  -0.939  0.00  7.00           O  
ATOM   2330  CB  ILE A 303      86.753 -32.408   2.144  0.00  7.00           C  
ATOM   2331  CG1 ILE A 303      85.547 -32.880   2.960  0.00  7.00           C  
ATOM   2332  CG2 ILE A 303      86.345 -31.314   1.170  0.00  7.00           C  
ATOM   2333  CD1 ILE A 303      84.860 -31.774   3.729  0.00  7.00           C  
ATOM   2334  H   ILE A 303      88.680 -33.846   3.058  0.00  7.00           H  
ATOM   2335  HA  ILE A 303      86.574 -34.284   1.170  0.00  7.00           H  
ATOM   2336  HB  ILE A 303      87.477 -32.011   2.854  0.00  7.00           H  
ATOM   2337 1HG1 ILE A 303      84.840 -33.331   2.264  0.00  7.00           H  
ATOM   2338 2HG1 ILE A 303      85.904 -33.639   3.657  0.00  7.00           H  
ATOM   2339 1HG2 ILE A 303      85.899 -30.486   1.719  0.00  7.00           H  
ATOM   2340 2HG2 ILE A 303      87.223 -30.960   0.631  0.00  7.00           H  
ATOM   2341 3HG2 ILE A 303      85.620 -31.710   0.459  0.00  7.00           H  
ATOM   2342 1HD1 ILE A 303      84.016 -32.186   4.284  0.00  7.00           H  
ATOM   2343 2HD1 ILE A 303      85.566 -31.323   4.427  0.00  7.00           H  
ATOM   2344 3HD1 ILE A 303      84.502 -31.016   3.035  0.00  7.00           H  
ATOM   2345  N   GLY A 304      89.129 -32.473   0.139  0.00  1.00           N  
ATOM   2346  CA  GLY A 304      89.730 -31.912  -1.007  0.00  1.00           C  
ATOM   2347  C   GLY A 304      89.984 -33.021  -1.976  0.00  1.00           C  
ATOM   2348  O   GLY A 304      89.899 -32.843  -3.186  0.00  1.00           O  
ATOM   2349  H   GLY A 304      89.608 -32.398   1.025  0.00  1.00           H  
ATOM   2350 1HA  GLY A 304      89.056 -31.171  -1.436  0.00  1.00           H  
ATOM   2351 2HA  GLY A 304      90.663 -31.430  -0.720  0.00  1.00           H  
ATOM   2352  N   ASN A 305      90.336 -34.203  -1.449  0.00  7.00           N  
ATOM   2353  CA  ASN A 305      90.630 -35.318  -2.293  0.00  7.00           C  
ATOM   2354  C   ASN A 305      89.408 -35.668  -3.082  0.00  7.00           C  
ATOM   2355  O   ASN A 305      89.502 -35.966  -4.271  0.00  7.00           O  
ATOM   2356  CB  ASN A 305      91.123 -36.516  -1.502  0.00  7.00           C  
ATOM   2357  CG  ASN A 305      92.491 -36.327  -0.908  0.00  7.00           C  
ATOM   2358  ND2 ASN A 305      93.237 -37.402  -0.855  0.00  7.00           N  
ATOM   2359  OD1 ASN A 305      92.894 -35.209  -0.569  0.00  7.00           O  
ATOM   2360  H   ASN A 305      90.396 -34.314  -0.456  0.00  7.00           H  
ATOM   2361  HA  ASN A 305      91.465 -35.074  -2.952  0.00  7.00           H  
ATOM   2362 1HB  ASN A 305      90.479 -37.005  -0.770  0.00  7.00           H  
ATOM   2363 2HB  ASN A 305      91.209 -37.146  -2.388  0.00  7.00           H  
ATOM   2364 1HD2 ASN A 305      94.159 -37.351  -0.471  0.00  7.00           H  
ATOM   2365 2HD2 ASN A 305      92.885 -38.272  -1.198  0.00  7.00           H  
ATOM   2366  N   LEU A 306      88.227 -35.643  -2.434  0.00  8.00           N  
ATOM   2367  CA  LEU A 306      87.000 -36.006  -3.083  0.00  8.00           C  
ATOM   2368  C   LEU A 306      86.701 -35.015  -4.164  0.00  8.00           C  
ATOM   2369  O   LEU A 306      86.292 -35.399  -5.259  0.00  8.00           O  
ATOM   2370  CB  LEU A 306      85.848 -36.074  -2.072  0.00  8.00           C  
ATOM   2371  CG  LEU A 306      84.672 -36.970  -2.480  0.00  8.00           C  
ATOM   2372  CD1 LEU A 306      83.621 -36.986  -1.378  0.00  8.00           C  
ATOM   2373  CD2 LEU A 306      84.077 -36.465  -3.786  0.00  8.00           C  
ATOM   2374  H   LEU A 306      88.207 -35.362  -1.465  0.00  8.00           H  
ATOM   2375  HA  LEU A 306      87.098 -36.998  -3.522  0.00  8.00           H  
ATOM   2376 1HB  LEU A 306      86.379 -36.514  -1.229  0.00  8.00           H  
ATOM   2377 2HB  LEU A 306      85.492 -35.080  -1.798  0.00  8.00           H  
ATOM   2378  HG  LEU A 306      85.073 -37.968  -2.660  0.00  8.00           H  
ATOM   2379 1HD1 LEU A 306      82.790 -37.625  -1.677  0.00  8.00           H  
ATOM   2380 2HD1 LEU A 306      84.063 -37.373  -0.460  0.00  8.00           H  
ATOM   2381 3HD1 LEU A 306      83.257 -35.974  -1.209  0.00  8.00           H  
ATOM   2382 1HD2 LEU A 306      83.242 -37.104  -4.075  0.00  8.00           H  
ATOM   2383 2HD2 LEU A 306      83.724 -35.442  -3.654  0.00  8.00           H  
ATOM   2384 3HD2 LEU A 306      84.838 -36.488  -4.566  0.00  8.00           H  
ATOM   2385  N   VAL A 307      86.885 -33.710  -3.888  0.00  5.00           N  
ATOM   2386  CA  VAL A 307      86.559 -32.702  -4.856  0.00  5.00           C  
ATOM   2387  C   VAL A 307      87.467 -32.818  -6.046  0.00  5.00           C  
ATOM   2388  O   VAL A 307      87.027 -32.681  -7.198  0.00  5.00           O  
ATOM   2389  CB  VAL A 307      86.668 -31.283  -4.266  0.00  5.00           C  
ATOM   2390  CG1 VAL A 307      86.504 -30.238  -5.359  0.00  5.00           C  
ATOM   2391  CG2 VAL A 307      85.629 -31.079  -3.175  0.00  5.00           C  
ATOM   2392  H   VAL A 307      87.257 -33.429  -2.999  0.00  5.00           H  
ATOM   2393  HA  VAL A 307      85.546 -32.833  -5.240  0.00  5.00           H  
ATOM   2394  HB  VAL A 307      87.646 -31.169  -3.798  0.00  5.00           H  
ATOM   2395 1HG1 VAL A 307      86.584 -29.241  -4.924  0.00  5.00           H  
ATOM   2396 2HG1 VAL A 307      87.284 -30.370  -6.109  0.00  5.00           H  
ATOM   2397 3HG1 VAL A 307      85.526 -30.351  -5.827  0.00  5.00           H  
ATOM   2398 1HG2 VAL A 307      85.720 -30.072  -2.768  0.00  5.00           H  
ATOM   2399 2HG2 VAL A 307      84.631 -31.212  -3.594  0.00  5.00           H  
ATOM   2400 3HG2 VAL A 307      85.788 -31.807  -2.379  0.00  5.00           H  
ATOM   2401  N   LEU A 308      88.767 -33.074  -5.823  0.00  2.00           N  
ATOM   2402  CA  LEU A 308      89.705 -33.164  -6.909  0.00  2.00           C  
ATOM   2403  C   LEU A 308      89.298 -34.332  -7.744  0.00  2.00           C  
ATOM   2404  O   LEU A 308      89.360 -34.281  -8.972  0.00  2.00           O  
ATOM   2405  CB  LEU A 308      91.143 -33.319  -6.399  0.00  2.00           C  
ATOM   2406  CG  LEU A 308      91.738 -32.071  -5.735  0.00  2.00           C  
ATOM   2407  CD1 LEU A 308      93.077 -32.409  -5.093  0.00  2.00           C  
ATOM   2408  CD2 LEU A 308      91.901 -30.971  -6.773  0.00  2.00           C  
ATOM   2409  H   LEU A 308      89.096 -33.206  -4.877  0.00  2.00           H  
ATOM   2410  HA  LEU A 308      89.683 -32.241  -7.487  0.00  2.00           H  
ATOM   2411 1HB  LEU A 308      90.984 -34.099  -5.656  0.00  2.00           H  
ATOM   2412 2HB  LEU A 308      91.810 -33.690  -7.178  0.00  2.00           H  
ATOM   2413  HG  LEU A 308      91.019 -31.725  -4.992  0.00  2.00           H  
ATOM   2414 1HD1 LEU A 308      93.492 -31.517  -4.624  0.00  2.00           H  
ATOM   2415 2HD1 LEU A 308      92.933 -33.182  -4.338  0.00  2.00           H  
ATOM   2416 3HD1 LEU A 308      93.765 -32.771  -5.856  0.00  2.00           H  
ATOM   2417 1HD2 LEU A 308      92.323 -30.084  -6.299  0.00  2.00           H  
ATOM   2418 2HD2 LEU A 308      92.568 -31.312  -7.565  0.00  2.00           H  
ATOM   2419 3HD2 LEU A 308      90.928 -30.725  -7.199  0.00  2.00           H  
ATOM   2420  N   TYR A 309      88.876 -35.424  -7.087  0.00  5.00           N  
ATOM   2421  CA  TYR A 309      88.461 -36.614  -7.769  0.00  5.00           C  
ATOM   2422  C   TYR A 309      87.264 -36.290  -8.599  0.00  5.00           C  
ATOM   2423  O   TYR A 309      87.193 -36.665  -9.779  0.00  5.00           O  
ATOM   2424  CB  TYR A 309      88.144 -37.740  -6.782  0.00  5.00           C  
ATOM   2425  CG  TYR A 309      87.995 -39.099  -7.429  0.00  5.00           C  
ATOM   2426  CD1 TYR A 309      88.673 -39.410  -8.599  0.00  5.00           C  
ATOM   2427  CD2 TYR A 309      87.178 -40.069  -6.867  0.00  5.00           C  
ATOM   2428  CE1 TYR A 309      88.541 -40.649  -9.195  0.00  5.00           C  
ATOM   2429  CE2 TYR A 309      87.039 -41.312  -7.453  0.00  5.00           C  
ATOM   2430  CZ  TYR A 309      87.722 -41.598  -8.617  0.00  5.00           C  
ATOM   2431  OH  TYR A 309      87.587 -42.835  -9.205  0.00  5.00           O  
ATOM   2432  H   TYR A 309      88.853 -35.403  -6.078  0.00  5.00           H  
ATOM   2433  HA  TYR A 309      89.276 -36.991  -8.386  0.00  5.00           H  
ATOM   2434 1HB  TYR A 309      88.957 -37.771  -6.055  0.00  5.00           H  
ATOM   2435 2HB  TYR A 309      87.216 -37.475  -6.277  0.00  5.00           H  
ATOM   2436  HD1 TYR A 309      89.318 -38.655  -9.049  0.00  5.00           H  
ATOM   2437  HD2 TYR A 309      86.641 -39.836  -5.947  0.00  5.00           H  
ATOM   2438  HE1 TYR A 309      89.079 -40.879 -10.114  0.00  5.00           H  
ATOM   2439  HE2 TYR A 309      86.391 -42.060  -6.996  0.00  5.00           H  
ATOM   2440  HH  TYR A 309      86.995 -43.418  -8.722  0.00  5.00           H  
ATOM   2441  N   ILE A 310      86.291 -35.552  -8.037  0.00  7.00           N  
ATOM   2442  CA  ILE A 310      85.108 -35.279  -8.795  0.00  7.00           C  
ATOM   2443  C   ILE A 310      85.501 -34.467  -9.987  0.00  7.00           C  
ATOM   2444  O   ILE A 310      84.959 -34.654 -11.073  0.00  7.00           O  
ATOM   2445  CB  ILE A 310      84.045 -34.527  -7.975  0.00  7.00           C  
ATOM   2446  CG1 ILE A 310      83.445 -35.446  -6.907  0.00  7.00           C  
ATOM   2447  CG2 ILE A 310      82.956 -33.984  -8.887  0.00  7.00           C  
ATOM   2448  CD1 ILE A 310      82.518 -34.740  -5.945  0.00  7.00           C  
ATOM   2449  H   ILE A 310      86.370 -35.186  -7.099  0.00  7.00           H  
ATOM   2450  HA  ILE A 310      84.679 -36.203  -9.182  0.00  7.00           H  
ATOM   2451  HB  ILE A 310      84.522 -33.702  -7.447  0.00  7.00           H  
ATOM   2452 1HG1 ILE A 310      82.900 -36.233  -7.426  0.00  7.00           H  
ATOM   2453 2HG1 ILE A 310      84.276 -35.885  -6.354  0.00  7.00           H  
ATOM   2454 1HG2 ILE A 310      82.212 -33.455  -8.291  0.00  7.00           H  
ATOM   2455 2HG2 ILE A 310      83.395 -33.297  -9.609  0.00  7.00           H  
ATOM   2456 3HG2 ILE A 310      82.477 -34.809  -9.414  0.00  7.00           H  
ATOM   2457 1HD1 ILE A 310      82.133 -35.456  -5.218  0.00  7.00           H  
ATOM   2458 2HD1 ILE A 310      83.063 -33.953  -5.424  0.00  7.00           H  
ATOM   2459 3HD1 ILE A 310      81.686 -34.302  -6.495  0.00  7.00           H  
ATOM   2460  N   LEU A 311      86.447 -33.527  -9.801  0.00  4.00           N  
ATOM   2461  CA  LEU A 311      86.891 -32.663 -10.856  0.00  4.00           C  
ATOM   2462  C   LEU A 311      87.570 -33.482 -11.935  0.00  4.00           C  
ATOM   2463  O   LEU A 311      87.309 -33.293 -13.109  0.00  4.00           O  
ATOM   2464  CB  LEU A 311      87.836 -31.588 -10.306  0.00  4.00           C  
ATOM   2465  CG  LEU A 311      87.162 -30.494  -9.467  0.00  4.00           C  
ATOM   2466  CD1 LEU A 311      88.218 -29.614  -8.813  0.00  4.00           C  
ATOM   2467  CD2 LEU A 311      86.244 -29.666 -10.354  0.00  4.00           C  
ATOM   2468  H   LEU A 311      86.855 -33.432  -8.882  0.00  4.00           H  
ATOM   2469  HA  LEU A 311      86.034 -32.150 -11.293  0.00  4.00           H  
ATOM   2470 1HB  LEU A 311      88.463 -32.212  -9.671  0.00  4.00           H  
ATOM   2471 2HB  LEU A 311      88.444 -31.143 -11.093  0.00  4.00           H  
ATOM   2472  HG  LEU A 311      86.544 -30.993  -8.721  0.00  4.00           H  
ATOM   2473 1HD1 LEU A 311      87.731 -28.840  -8.219  0.00  4.00           H  
ATOM   2474 2HD1 LEU A 311      88.849 -30.222  -8.165  0.00  4.00           H  
ATOM   2475 3HD1 LEU A 311      88.831 -29.147  -9.583  0.00  4.00           H  
ATOM   2476 1HD2 LEU A 311      85.766 -28.889  -9.757  0.00  4.00           H  
ATOM   2477 2HD2 LEU A 311      86.827 -29.204 -11.151  0.00  4.00           H  
ATOM   2478 3HD2 LEU A 311      85.480 -30.310 -10.790  0.00  4.00           H  
ATOM   2479  N   ILE A 312      88.455 -34.425 -11.540  0.00  6.00           N  
ATOM   2480  CA  ILE A 312      89.168 -35.177 -12.537  0.00  6.00           C  
ATOM   2481  C   ILE A 312      88.194 -35.977 -13.335  0.00  6.00           C  
ATOM   2482  O   ILE A 312      88.245 -35.985 -14.562  0.00  6.00           O  
ATOM   2483  CB  ILE A 312      90.219 -36.117 -11.917  0.00  6.00           C  
ATOM   2484  CG1 ILE A 312      91.363 -35.307 -11.302  0.00  6.00           C  
ATOM   2485  CG2 ILE A 312      90.750 -37.084 -12.964  0.00  6.00           C  
ATOM   2486  CD1 ILE A 312      92.284 -36.121 -10.422  0.00  6.00           C  
ATOM   2487  H   ILE A 312      88.629 -34.614 -10.571  0.00  6.00           H  
ATOM   2488  HA  ILE A 312      89.699 -34.510 -13.215  0.00  6.00           H  
ATOM   2489  HB  ILE A 312      89.759 -36.678 -11.104  0.00  6.00           H  
ATOM   2490 1HG1 ILE A 312      91.934 -34.875 -12.124  0.00  6.00           H  
ATOM   2491 2HG1 ILE A 312      90.913 -34.507 -10.714  0.00  6.00           H  
ATOM   2492 1HG2 ILE A 312      91.492 -37.740 -12.510  0.00  6.00           H  
ATOM   2493 2HG2 ILE A 312      89.929 -37.682 -13.357  0.00  6.00           H  
ATOM   2494 3HG2 ILE A 312      91.212 -36.523 -13.777  0.00  6.00           H  
ATOM   2495 1HD1 ILE A 312      93.069 -35.479 -10.022  0.00  6.00           H  
ATOM   2496 2HD1 ILE A 312      91.714 -36.553  -9.598  0.00  6.00           H  
ATOM   2497 3HD1 ILE A 312      92.735 -36.921 -11.008  0.00  6.00           H  
ATOM   2498  N   ILE A 313      87.262 -36.663 -12.653  0.00  6.00           N  
ATOM   2499  CA  ILE A 313      86.307 -37.474 -13.347  0.00  6.00           C  
ATOM   2500  C   ILE A 313      85.442 -36.617 -14.225  0.00  6.00           C  
ATOM   2501  O   ILE A 313      85.169 -36.974 -15.357  0.00  6.00           O  
ATOM   2502  CB  ILE A 313      85.420 -38.271 -12.374  0.00  6.00           C  
ATOM   2503  CG1 ILE A 313      86.258 -39.296 -11.605  0.00  6.00           C  
ATOM   2504  CG2 ILE A 313      84.290 -38.959 -13.125  0.00  6.00           C  
ATOM   2505  CD1 ILE A 313      86.918 -40.330 -12.487  0.00  6.00           C  
ATOM   2506  H   ILE A 313      87.225 -36.614 -11.645  0.00  6.00           H  
ATOM   2507  HA  ILE A 313      86.809 -38.159 -14.030  0.00  6.00           H  
ATOM   2508  HB  ILE A 313      85.002 -37.589 -11.634  0.00  6.00           H  
ATOM   2509 1HG1 ILE A 313      87.021 -38.745 -11.056  0.00  6.00           H  
ATOM   2510 2HG1 ILE A 313      85.592 -39.793 -10.898  0.00  6.00           H  
ATOM   2511 1HG2 ILE A 313      83.673 -39.518 -12.422  0.00  6.00           H  
ATOM   2512 2HG2 ILE A 313      83.679 -38.210 -13.628  0.00  6.00           H  
ATOM   2513 3HG2 ILE A 313      84.707 -39.642 -13.864  0.00  6.00           H  
ATOM   2514 1HD1 ILE A 313      87.494 -41.022 -11.871  0.00  6.00           H  
ATOM   2515 2HD1 ILE A 313      86.155 -40.883 -13.036  0.00  6.00           H  
ATOM   2516 3HD1 ILE A 313      87.584 -39.836 -13.193  0.00  6.00           H  
ATOM   2517  N   ILE A 314      84.999 -35.452 -13.718  0.00  7.00           N  
ATOM   2518  CA  ILE A 314      84.101 -34.646 -14.480  0.00  7.00           C  
ATOM   2519  C   ILE A 314      84.770 -34.196 -15.759  0.00  7.00           C  
ATOM   2520  O   ILE A 314      84.164 -34.243 -16.814  0.00  7.00           O  
ATOM   2521  CB  ILE A 314      83.625 -33.419 -13.681  0.00  7.00           C  
ATOM   2522  CG1 ILE A 314      82.571 -33.829 -12.650  0.00  7.00           C  
ATOM   2523  CG2 ILE A 314      83.073 -32.356 -14.618  0.00  7.00           C  
ATOM   2524  CD1 ILE A 314      82.084 -32.687 -11.787  0.00  7.00           C  
ATOM   2525  H   ILE A 314      85.287 -35.132 -12.804  0.00  7.00           H  
ATOM   2526  HA  ILE A 314      83.241 -35.231 -14.804  0.00  7.00           H  
ATOM   2527  HB  ILE A 314      84.467 -33.010 -13.124  0.00  7.00           H  
ATOM   2528 1HG1 ILE A 314      81.731 -34.255 -13.196  0.00  7.00           H  
ATOM   2529 2HG1 ILE A 314      83.018 -34.596 -12.017  0.00  7.00           H  
ATOM   2530 1HG2 ILE A 314      82.741 -31.496 -14.038  0.00  7.00           H  
ATOM   2531 2HG2 ILE A 314      83.851 -32.045 -15.315  0.00  7.00           H  
ATOM   2532 3HG2 ILE A 314      82.230 -32.765 -15.176  0.00  7.00           H  
ATOM   2533 1HD1 ILE A 314      81.340 -33.055 -11.081  0.00  7.00           H  
ATOM   2534 2HD1 ILE A 314      82.925 -32.260 -11.238  0.00  7.00           H  
ATOM   2535 3HD1 ILE A 314      81.636 -31.919 -12.417  0.00  7.00           H  
ATOM   2536  N   HIS A 315      86.040 -33.756 -15.681  0.00  9.00           N  
ATOM   2537  CA  HIS A 315      86.705 -33.249 -16.834  0.00  9.00           C  
ATOM   2538  C   HIS A 315      86.861 -34.339 -17.854  0.00  9.00           C  
ATOM   2539  O   HIS A 315      86.567 -34.141 -19.044  0.00  9.00           O  
ATOM   2540  CB  HIS A 315      88.071 -32.663 -16.462  0.00  9.00           C  
ATOM   2541  CG  HIS A 315      88.004 -31.603 -15.407  0.00  9.00           C  
ATOM   2542  CD2 HIS A 315      86.946 -31.014 -14.801  0.00  9.00           C  
ATOM   2543  ND1 HIS A 315      89.130 -31.029 -14.856  0.00  9.00           N  
ATOM   2544  CE1 HIS A 315      88.768 -30.131 -13.957  0.00  9.00           C  
ATOM   2545  NE2 HIS A 315      87.449 -30.103 -13.904  0.00  9.00           N  
ATOM   2546  H   HIS A 315      86.535 -33.780 -14.793  0.00  9.00           H  
ATOM   2547  HA  HIS A 315      86.118 -32.442 -17.270  0.00  9.00           H  
ATOM   2548 1HB  HIS A 315      88.724 -33.446 -16.076  0.00  9.00           H  
ATOM   2549 2HB  HIS A 315      88.533 -32.204 -17.337  0.00  9.00           H  
ATOM   2550  HD1 HIS A 315      90.076 -31.192 -15.140  0.00  9.00           H  
ATOM   2551  HD2 HIS A 315      85.868 -31.140 -14.906  0.00  9.00           H  
ATOM   2552  HE1 HIS A 315      89.517 -29.563 -13.406  0.00  9.00           H  
ATOM   2553  N   TRP A 316      87.316 -35.530 -17.420  0.00  5.00           N  
ATOM   2554  CA  TRP A 316      87.537 -36.637 -18.321  0.00  5.00           C  
ATOM   2555  C   TRP A 316      86.238 -37.043 -18.916  0.00  5.00           C  
ATOM   2556  O   TRP A 316      86.152 -37.293 -20.117  0.00  5.00           O  
ATOM   2557  CB  TRP A 316      88.184 -37.821 -17.601  0.00  5.00           C  
ATOM   2558  CG  TRP A 316      88.463 -38.988 -18.498  0.00  5.00           C  
ATOM   2559  CD1 TRP A 316      87.780 -40.166 -18.540  0.00  5.00           C  
ATOM   2560  CD2 TRP A 316      89.499 -39.088 -19.484  0.00  5.00           C  
ATOM   2561  CE2 TRP A 316      89.383 -40.355 -20.083  0.00  5.00           C  
ATOM   2562  CE3 TRP A 316      90.514 -38.226 -19.917  0.00  5.00           C  
ATOM   2563  NE1 TRP A 316      88.326 -40.996 -19.488  0.00  5.00           N  
ATOM   2564  CZ2 TRP A 316      90.237 -40.783 -21.086  0.00  5.00           C  
ATOM   2565  CZ3 TRP A 316      91.370 -38.656 -20.924  0.00  5.00           C  
ATOM   2566  CH2 TRP A 316      91.235 -39.897 -21.493  0.00  5.00           C  
ATOM   2567  H   TRP A 316      87.506 -35.647 -16.435  0.00  5.00           H  
ATOM   2568  HA  TRP A 316      88.250 -36.348 -19.094  0.00  5.00           H  
ATOM   2569 1HB  TRP A 316      89.140 -37.524 -17.169  0.00  5.00           H  
ATOM   2570 2HB  TRP A 316      87.526 -38.185 -16.811  0.00  5.00           H  
ATOM   2571  HD1 TRP A 316      86.944 -40.275 -17.851  0.00  5.00           H  
ATOM   2572  HE1 TRP A 316      88.003 -41.927 -19.711  0.00  5.00           H  
ATOM   2573  HE3 TRP A 316      90.664 -37.230 -19.503  0.00  5.00           H  
ATOM   2574  HZ2 TRP A 316      90.095 -41.778 -21.510  0.00  5.00           H  
ATOM   2575  HZ3 TRP A 316      92.157 -37.975 -21.252  0.00  5.00           H  
ATOM   2576  HH2 TRP A 316      91.928 -40.195 -22.280  0.00  5.00           H  
ATOM   2577  N   ASN A 317      85.183 -37.104 -18.088  0.00  7.00           N  
ATOM   2578  CA  ASN A 317      83.890 -37.528 -18.535  0.00  7.00           C  
ATOM   2579  C   ASN A 317      83.446 -36.599 -19.632  0.00  7.00           C  
ATOM   2580  O   ASN A 317      82.895 -37.032 -20.629  0.00  7.00           O  
ATOM   2581  CB  ASN A 317      82.876 -37.566 -17.407  0.00  7.00           C  
ATOM   2582  CG  ASN A 317      82.923 -38.830 -16.594  0.00  7.00           C  
ATOM   2583  ND2 ASN A 317      84.117 -39.321 -16.381  0.00  7.00           N  
ATOM   2584  OD1 ASN A 317      81.897 -39.314 -16.102  0.00  7.00           O  
ATOM   2585  H   ASN A 317      85.308 -36.843 -17.121  0.00  7.00           H  
ATOM   2586  HA  ASN A 317      83.938 -38.563 -18.877  0.00  7.00           H  
ATOM   2587 1HB  ASN A 317      82.754 -36.714 -16.737  0.00  7.00           H  
ATOM   2588 2HB  ASN A 317      82.026 -37.617 -18.087  0.00  7.00           H  
ATOM   2589 1HD2 ASN A 317      84.224 -40.161 -15.848  0.00  7.00           H  
ATOM   2590 2HD2 ASN A 317      84.921 -38.857 -16.751  0.00  7.00           H  
ATOM   2591  N   ALA A 318      83.663 -35.286 -19.419  0.00  9.00           N  
ATOM   2592  CA  ALA A 318      83.288 -34.290 -20.382  0.00  9.00           C  
ATOM   2593  C   ALA A 318      84.105 -34.442 -21.632  0.00  9.00           C  
ATOM   2594  O   ALA A 318      83.585 -34.304 -22.737  0.00  9.00           O  
ATOM   2595  CB  ALA A 318      83.447 -32.894 -19.800  0.00  9.00           C  
ATOM   2596  H   ALA A 318      84.104 -34.997 -18.559  0.00  9.00           H  
ATOM   2597  HA  ALA A 318      82.228 -34.407 -20.611  0.00  9.00           H  
ATOM   2598 1HB  ALA A 318      83.165 -32.154 -20.548  0.00  9.00           H  
ATOM   2599 2HB  ALA A 318      82.805 -32.788 -18.925  0.00  9.00           H  
ATOM   2600 3HB  ALA A 318      84.485 -32.737 -19.509  0.00  9.00           H  
ATOM   2601  N   CYS A 319      85.414 -34.734 -21.487  0.00  9.00           N  
ATOM   2602  CA  CYS A 319      86.286 -34.815 -22.640  0.00  9.00           C  
ATOM   2603  C   CYS A 319      85.819 -35.892 -23.551  0.00  9.00           C  
ATOM   2604  O   CYS A 319      85.738 -35.688 -24.773  0.00  9.00           O  
ATOM   2605  CB  CYS A 319      87.643 -35.174 -22.034  0.00  9.00           C  
ATOM   2606  SG  CYS A 319      88.414 -33.844 -21.082  0.00  9.00           S  
ATOM   2607  H   CYS A 319      85.795 -34.899 -20.567  0.00  9.00           H  
ATOM   2608  HA  CYS A 319      86.387 -33.871 -23.174  0.00  9.00           H  
ATOM   2609 1HB  CYS A 319      87.540 -36.016 -21.349  0.00  9.00           H  
ATOM   2610 2HB  CYS A 319      88.351 -35.431 -22.822  0.00  9.00           H  
ATOM   2611  HG  CYS A 319      89.499 -34.531 -20.737  0.00  9.00           H  
ATOM   2612  N   ILE A 320      85.496 -37.074 -23.001  0.00  4.00           N  
ATOM   2613  CA  ILE A 320      85.084 -38.179 -23.827  0.00  4.00           C  
ATOM   2614  C   ILE A 320      83.796 -37.836 -24.492  0.00  4.00           C  
ATOM   2615  O   ILE A 320      83.616 -38.104 -25.692  0.00  4.00           O  
ATOM   2616  CB  ILE A 320      84.913 -39.480 -23.022  0.00  4.00           C  
ATOM   2617  CG1 ILE A 320      86.217 -39.838 -22.304  0.00  4.00           C  
ATOM   2618  CG2 ILE A 320      84.475 -40.616 -23.934  0.00  4.00           C  
ATOM   2619  CD1 ILE A 320      87.384 -40.071 -23.236  0.00  4.00           C  
ATOM   2620  H   ILE A 320      85.542 -37.193 -21.999  0.00  4.00           H  
ATOM   2621  HA  ILE A 320      85.812 -38.361 -24.617  0.00  4.00           H  
ATOM   2622  HB  ILE A 320      84.161 -39.324 -22.249  0.00  4.00           H  
ATOM   2623 1HG1 ILE A 320      86.450 -39.017 -21.627  0.00  4.00           H  
ATOM   2624 2HG1 ILE A 320      86.029 -40.743 -21.724  0.00  4.00           H  
ATOM   2625 1HG2 ILE A 320      84.360 -41.529 -23.349  0.00  4.00           H  
ATOM   2626 2HG2 ILE A 320      83.524 -40.362 -24.400  0.00  4.00           H  
ATOM   2627 3HG2 ILE A 320      85.227 -40.774 -24.707  0.00  4.00           H  
ATOM   2628 1HD1 ILE A 320      88.271 -40.320 -22.654  0.00  4.00           H  
ATOM   2629 2HD1 ILE A 320      87.152 -40.894 -23.913  0.00  4.00           H  
ATOM   2630 3HD1 ILE A 320      87.573 -39.169 -23.815  0.00  4.00           H  
ATOM   2631  N   TYR A 321      82.875 -37.205 -23.760  0.00  7.00           N  
ATOM   2632  CA  TYR A 321      81.567 -36.861 -24.222  0.00  7.00           C  
ATOM   2633  C   TYR A 321      81.716 -35.894 -25.353  0.00  7.00           C  
ATOM   2634  O   TYR A 321      80.952 -35.929 -26.316  0.00  7.00           O  
ATOM   2635  CB  TYR A 321      80.719 -36.262 -23.098  0.00  7.00           C  
ATOM   2636  CG  TYR A 321      80.281 -37.268 -22.057  0.00  7.00           C  
ATOM   2637  CD1 TYR A 321      79.808 -38.518 -22.429  0.00  7.00           C  
ATOM   2638  CD2 TYR A 321      80.343 -36.965 -20.705  0.00  7.00           C  
ATOM   2639  CE1 TYR A 321      79.406 -39.440 -21.482  0.00  7.00           C  
ATOM   2640  CE2 TYR A 321      79.945 -37.879 -19.750  0.00  7.00           C  
ATOM   2641  CZ  TYR A 321      79.476 -39.116 -20.142  0.00  7.00           C  
ATOM   2642  OH  TYR A 321      79.079 -40.031 -19.195  0.00  7.00           O  
ATOM   2643  H   TYR A 321      83.136 -36.966 -22.814  0.00  7.00           H  
ATOM   2644  HA  TYR A 321      81.043 -37.759 -24.552  0.00  7.00           H  
ATOM   2645 1HB  TYR A 321      81.318 -35.484 -22.622  0.00  7.00           H  
ATOM   2646 2HB  TYR A 321      79.842 -35.812 -23.562  0.00  7.00           H  
ATOM   2647  HD1 TYR A 321      79.755 -38.766 -23.489  0.00  7.00           H  
ATOM   2648  HD2 TYR A 321      80.714 -35.985 -20.402  0.00  7.00           H  
ATOM   2649  HE1 TYR A 321      79.036 -40.418 -21.789  0.00  7.00           H  
ATOM   2650  HE2 TYR A 321      80.000 -37.621 -18.692  0.00  7.00           H  
ATOM   2651  HH  TYR A 321      78.812 -40.872 -19.574  0.00  7.00           H  
ATOM   2652  N   PHE A 322      82.685 -34.968 -25.261  0.00  4.00           N  
ATOM   2653  CA  PHE A 322      82.902 -33.988 -26.270  0.00  4.00           C  
ATOM   2654  C   PHE A 322      83.334 -34.633 -27.565  0.00  4.00           C  
ATOM   2655  O   PHE A 322      82.775 -34.350 -28.612  0.00  4.00           O  
ATOM   2656  CB  PHE A 322      83.945 -32.971 -25.802  0.00  4.00           C  
ATOM   2657  CG  PHE A 322      83.614 -32.324 -24.488  0.00  4.00           C  
ATOM   2658  CD1 PHE A 322      82.619 -31.362 -24.403  0.00  4.00           C  
ATOM   2659  CD2 PHE A 322      84.297 -32.676 -23.333  0.00  4.00           C  
ATOM   2660  CE1 PHE A 322      82.314 -30.765 -23.194  0.00  4.00           C  
ATOM   2661  CE2 PHE A 322      83.993 -32.082 -22.123  0.00  4.00           C  
ATOM   2662  CZ  PHE A 322      83.000 -31.126 -22.054  0.00  4.00           C  
ATOM   2663  H   PHE A 322      83.276 -34.968 -24.434  0.00  4.00           H  
ATOM   2664  HA  PHE A 322      81.977 -33.441 -26.459  0.00  4.00           H  
ATOM   2665 1HB  PHE A 322      84.912 -33.457 -25.676  0.00  4.00           H  
ATOM   2666 2HB  PHE A 322      84.037 -32.167 -26.531  0.00  4.00           H  
ATOM   2667  HD1 PHE A 322      82.075 -31.077 -25.305  0.00  4.00           H  
ATOM   2668  HD2 PHE A 322      85.081 -33.431 -23.388  0.00  4.00           H  
ATOM   2669  HE1 PHE A 322      81.530 -30.010 -23.142  0.00  4.00           H  
ATOM   2670  HE2 PHE A 322      84.537 -32.368 -21.223  0.00  4.00           H  
ATOM   2671  HZ  PHE A 322      82.761 -30.656 -21.102  0.00  4.00           H  
ATOM   2672  N   ALA A 323      84.329 -35.537 -27.509  0.00  4.00           N  
ATOM   2673  CA  ALA A 323      84.843 -36.111 -28.707  0.00  4.00           C  
ATOM   2674  C   ALA A 323      83.769 -36.888 -29.403  0.00  4.00           C  
ATOM   2675  O   ALA A 323      83.612 -36.790 -30.628  0.00  4.00           O  
ATOM   2676  CB  ALA A 323      86.045 -36.994 -28.406  0.00  4.00           C  
ATOM   2677  H   ALA A 323      84.723 -35.820 -26.615  0.00  4.00           H  
ATOM   2678  HA  ALA A 323      85.212 -35.310 -29.348  0.00  4.00           H  
ATOM   2679 1HB  ALA A 323      86.418 -37.428 -29.334  0.00  4.00           H  
ATOM   2680 2HB  ALA A 323      86.830 -36.395 -27.944  0.00  4.00           H  
ATOM   2681 3HB  ALA A 323      85.749 -37.791 -27.726  0.00  4.00           H  
ATOM   2682  N   ILE A 324      83.008 -37.693 -28.653  0.00  8.00           N  
ATOM   2683  CA  ILE A 324      82.002 -38.529 -29.229  0.00  8.00           C  
ATOM   2684  C   ILE A 324      80.860 -37.726 -29.786  0.00  8.00           C  
ATOM   2685  O   ILE A 324      80.433 -37.955 -30.916  0.00  8.00           O  
ATOM   2686  CB  ILE A 324      81.458 -39.535 -28.199  0.00  8.00           C  
ATOM   2687  CG1 ILE A 324      82.607 -40.308 -27.547  0.00  8.00           C  
ATOM   2688  CG2 ILE A 324      80.476 -40.492 -28.858  0.00  8.00           C  
ATOM   2689  CD1 ILE A 324      83.408 -41.145 -28.518  0.00  8.00           C  
ATOM   2690  H   ILE A 324      83.142 -37.713 -27.653  0.00  8.00           H  
ATOM   2691  HA  ILE A 324      82.405 -39.086 -30.075  0.00  8.00           H  
ATOM   2692  HB  ILE A 324      80.954 -38.990 -27.402  0.00  8.00           H  
ATOM   2693 1HG1 ILE A 324      83.261 -39.577 -27.073  0.00  8.00           H  
ATOM   2694 2HG1 ILE A 324      82.172 -40.953 -26.784  0.00  8.00           H  
ATOM   2695 1HG2 ILE A 324      80.101 -41.197 -28.117  0.00  8.00           H  
ATOM   2696 2HG2 ILE A 324      79.643 -39.928 -29.276  0.00  8.00           H  
ATOM   2697 3HG2 ILE A 324      80.980 -41.039 -29.656  0.00  8.00           H  
ATOM   2698 1HD1 ILE A 324      84.204 -41.663 -27.983  0.00  8.00           H  
ATOM   2699 2HD1 ILE A 324      82.755 -41.878 -28.993  0.00  8.00           H  
ATOM   2700 3HD1 ILE A 324      83.845 -40.502 -29.281  0.00  8.00           H  
ATOM   2701  N   SER A 325      80.324 -36.781 -28.990  0.00  8.00           N  
ATOM   2702  CA  SER A 325      79.145 -36.009 -29.303  0.00  8.00           C  
ATOM   2703  C   SER A 325      79.382 -34.828 -30.198  0.00  8.00           C  
ATOM   2704  O   SER A 325      78.438 -34.336 -30.816  0.00  8.00           O  
ATOM   2705  CB  SER A 325      78.498 -35.542 -28.014  0.00  8.00           C  
ATOM   2706  OG  SER A 325      79.315 -34.647 -27.310  0.00  8.00           O  
ATOM   2707  H   SER A 325      80.801 -36.617 -28.115  0.00  8.00           H  
ATOM   2708  HA  SER A 325      78.334 -36.609 -29.720  0.00  8.00           H  
ATOM   2709 1HB  SER A 325      77.558 -35.047 -28.256  0.00  8.00           H  
ATOM   2710 2HB  SER A 325      78.300 -36.410 -27.387  0.00  8.00           H  
ATOM   2711  HG  SER A 325      78.871 -34.376 -26.503  0.00  8.00           H  
ATOM   2712  N   LYS A 326      80.633 -34.351 -30.323  0.00  1.00           N  
ATOM   2713  CA  LYS A 326      80.889 -33.092 -30.970  0.00  1.00           C  
ATOM   2714  C   LYS A 326      80.308 -33.051 -32.353  0.00  1.00           C  
ATOM   2715  O   LYS A 326      79.670 -32.065 -32.718  0.00  1.00           O  
ATOM   2716  CB  LYS A 326      82.392 -32.817 -31.026  0.00  1.00           C  
ATOM   2717  CG  LYS A 326      83.190 -33.845 -31.816  0.00  1.00           C  
ATOM   2718  CD  LYS A 326      84.686 -33.585 -31.712  0.00  1.00           C  
ATOM   2719  CE  LYS A 326      85.484 -34.616 -32.494  0.00  1.00           C  
ATOM   2720  NZ  LYS A 326      86.951 -34.404 -32.360  0.00  1.00           N1+
ATOM   2721  H   LYS A 326      81.410 -34.884 -29.958  0.00  1.00           H  
ATOM   2722  HA  LYS A 326      80.457 -32.281 -30.382  0.00  1.00           H  
ATOM   2723 1HB  LYS A 326      82.520 -31.833 -31.478  0.00  1.00           H  
ATOM   2724 2HB  LYS A 326      82.752 -32.792 -29.997  0.00  1.00           H  
ATOM   2725 1HG  LYS A 326      82.965 -34.837 -31.421  0.00  1.00           H  
ATOM   2726 2HG  LYS A 326      82.884 -33.794 -32.860  0.00  1.00           H  
ATOM   2727 1HD  LYS A 326      84.893 -32.589 -32.105  0.00  1.00           H  
ATOM   2728 2HD  LYS A 326      84.973 -33.625 -30.661  0.00  1.00           H  
ATOM   2729 1HE  LYS A 326      85.225 -35.606 -32.120  0.00  1.00           H  
ATOM   2730 2HE  LYS A 326      85.202 -34.542 -33.545  0.00  1.00           H  
ATOM   2731 1HZ  LYS A 326      87.443 -35.107 -32.893  0.00  1.00           H  
ATOM   2732 2HZ  LYS A 326      87.192 -33.487 -32.709  0.00  1.00           H  
ATOM   2733 3HZ  LYS A 326      87.213 -34.474 -31.387  0.00  1.00           H  
ATOM   2734  N   PHE A 327      80.500 -34.113 -33.151  0.00  1.00           N  
ATOM   2735  CA  PHE A 327      80.030 -34.129 -34.531  0.00  1.00           C  
ATOM   2736  C   PHE A 327      78.575 -34.573 -34.613  0.00  1.00           C  
ATOM   2737  O   PHE A 327      77.727 -33.859 -35.150  0.00  1.00           O  
ATOM   2738  CB  PHE A 327      80.908 -35.047 -35.384  0.00  1.00           C  
ATOM   2739  CG  PHE A 327      80.470 -35.144 -36.818  0.00  1.00           C  
ATOM   2740  CD1 PHE A 327      80.737 -34.117 -37.711  0.00  1.00           C  
ATOM   2741  CD2 PHE A 327      79.789 -36.262 -37.276  0.00  1.00           C  
ATOM   2742  CE1 PHE A 327      80.334 -34.206 -39.030  0.00  1.00           C  
ATOM   2743  CE2 PHE A 327      79.386 -36.354 -38.594  0.00  1.00           C  
ATOM   2744  CZ  PHE A 327      79.659 -35.324 -39.472  0.00  1.00           C  
ATOM   2745  H   PHE A 327      80.983 -34.922 -32.787  0.00  1.00           H  
ATOM   2746  HA  PHE A 327      80.072 -33.122 -34.948  0.00  1.00           H  
ATOM   2747 1HB  PHE A 327      81.933 -34.680 -35.396  0.00  1.00           H  
ATOM   2748 2HB  PHE A 327      80.890 -36.060 -34.984  0.00  1.00           H  
ATOM   2749  HD1 PHE A 327      81.272 -33.234 -37.362  0.00  1.00           H  
ATOM   2750  HD2 PHE A 327      79.573 -37.075 -36.582  0.00  1.00           H  
ATOM   2751  HE1 PHE A 327      80.550 -33.391 -39.721  0.00  1.00           H  
ATOM   2752  HE2 PHE A 327      78.852 -37.238 -38.941  0.00  1.00           H  
ATOM   2753  HZ  PHE A 327      79.340 -35.394 -40.511  0.00  1.00           H  
ATOM   2754  N   ILE A 328      78.290 -35.754 -34.076  0.00  5.00           N  
ATOM   2755  CA  ILE A 328      76.963 -36.346 -34.186  0.00  5.00           C  
ATOM   2756  C   ILE A 328      75.876 -35.330 -33.855  0.00  5.00           C  
ATOM   2757  O   ILE A 328      74.706 -35.530 -34.178  0.00  5.00           O  
ATOM   2758  CB  ILE A 328      76.810 -37.567 -33.261  0.00  5.00           C  
ATOM   2759  CG1 ILE A 328      77.856 -38.631 -33.604  0.00  5.00           C  
ATOM   2760  CG2 ILE A 328      75.406 -38.142 -33.367  0.00  5.00           C  
ATOM   2761  CD1 ILE A 328      77.709 -39.205 -34.994  0.00  5.00           C  
ATOM   2762  H   ILE A 328      79.012 -36.255 -33.578  0.00  5.00           H  
ATOM   2763  HA  ILE A 328      76.759 -36.642 -35.214  0.00  5.00           H  
ATOM   2764  HB  ILE A 328      77.000 -37.259 -32.233  0.00  5.00           H  
ATOM   2765 1HG1 ILE A 328      78.836 -38.166 -33.504  0.00  5.00           H  
ATOM   2766 2HG1 ILE A 328      77.758 -39.430 -32.869  0.00  5.00           H  
ATOM   2767 1HG2 ILE A 328      75.315 -39.005 -32.707  0.00  5.00           H  
ATOM   2768 2HG2 ILE A 328      74.680 -37.385 -33.075  0.00  5.00           H  
ATOM   2769 3HG2 ILE A 328      75.215 -38.451 -34.395  0.00  5.00           H  
ATOM   2770 1HD1 ILE A 328      78.485 -39.952 -35.164  0.00  5.00           H  
ATOM   2771 2HD1 ILE A 328      76.728 -39.672 -35.094  0.00  5.00           H  
ATOM   2772 3HD1 ILE A 328      77.808 -38.409 -35.730  0.00  5.00           H  
ATOM   2773  N   GLY A 329      76.273 -34.238 -33.209  0.00  3.00           N  
ATOM   2774  CA  GLY A 329      75.317 -33.322 -32.596  0.00  3.00           C  
ATOM   2775  C   GLY A 329      74.571 -32.517 -33.652  0.00  3.00           C  
ATOM   2776  O   GLY A 329      73.618 -31.802 -33.342  0.00  3.00           O  
ATOM   2777  H   GLY A 329      77.260 -34.037 -33.140  0.00  3.00           H  
ATOM   2778 1HA  GLY A 329      74.598 -33.896 -32.012  0.00  3.00           H  
ATOM   2779 2HA  GLY A 329      75.852 -32.636 -31.939  0.00  3.00           H  
ATOM   2780  N   PHE A 330      75.010 -32.638 -34.901  0.00  1.00           N  
ATOM   2781  CA  PHE A 330      74.350 -31.965 -36.013  0.00  1.00           C  
ATOM   2782  C   PHE A 330      73.053 -32.669 -36.391  0.00  1.00           C  
ATOM   2783  O   PHE A 330      72.250 -32.140 -37.159  0.00  1.00           O  
ATOM   2784  CB  PHE A 330      75.282 -31.892 -37.223  0.00  1.00           C  
ATOM   2785  CG  PHE A 330      76.583 -31.194 -36.945  0.00  1.00           C  
ATOM   2786  CD1 PHE A 330      76.723 -30.373 -35.835  0.00  1.00           C  
ATOM   2787  CD2 PHE A 330      77.669 -31.354 -37.793  0.00  1.00           C  
ATOM   2788  CE1 PHE A 330      77.919 -29.730 -35.579  0.00  1.00           C  
ATOM   2789  CE2 PHE A 330      78.865 -30.713 -37.538  0.00  1.00           C  
ATOM   2790  CZ  PHE A 330      78.990 -29.900 -36.430  0.00  1.00           C  
ATOM   2791  H   PHE A 330      75.822 -33.210 -35.084  0.00  1.00           H  
ATOM   2792  HA  PHE A 330      74.078 -30.949 -35.722  0.00  1.00           H  
ATOM   2793 1HB  PHE A 330      75.534 -32.896 -37.563  0.00  1.00           H  
ATOM   2794 2HB  PHE A 330      74.802 -31.345 -38.033  0.00  1.00           H  
ATOM   2795  HD1 PHE A 330      75.876 -30.240 -35.162  0.00  1.00           H  
ATOM   2796  HD2 PHE A 330      77.570 -31.996 -38.668  0.00  1.00           H  
ATOM   2797  HE1 PHE A 330      78.015 -29.088 -34.703  0.00  1.00           H  
ATOM   2798  HE2 PHE A 330      79.711 -30.848 -38.212  0.00  1.00           H  
ATOM   2799  HZ  PHE A 330      79.932 -29.392 -36.229  0.00  1.00           H  
ATOM   2800  N   GLY A 331      72.854 -33.864 -35.847  0.00  3.00           N  
ATOM   2801  CA  GLY A 331      71.629 -34.619 -36.081  0.00  3.00           C  
ATOM   2802  C   GLY A 331      71.869 -35.776 -37.041  0.00  3.00           C  
ATOM   2803  O   GLY A 331      70.967 -36.183 -37.775  0.00  3.00           O  
ATOM   2804  H   GLY A 331      73.571 -34.262 -35.256  0.00  3.00           H  
ATOM   2805 1HA  GLY A 331      71.267 -35.014 -35.131  0.00  3.00           H  
ATOM   2806 2HA  GLY A 331      70.877 -33.954 -36.506  0.00  3.00           H  
ATOM   2807  N   THR A 332      73.088 -36.304 -37.032  0.00  1.00           N  
ATOM   2808  CA  THR A 332      73.450 -37.410 -37.908  0.00  1.00           C  
ATOM   2809  C   THR A 332      72.812 -38.713 -37.442  0.00  1.00           C  
ATOM   2810  O   THR A 332      72.763 -39.693 -38.187  0.00  1.00           O  
ATOM   2811  CB  THR A 332      74.977 -37.596 -37.981  0.00  1.00           C  
ATOM   2812  CG2 THR A 332      75.646 -36.321 -38.471  0.00  1.00           C  
ATOM   2813  OG1 THR A 332      75.484 -37.929 -36.682  0.00  1.00           O  
ATOM   2814  H   THR A 332      73.781 -35.928 -36.401  0.00  1.00           H  
ATOM   2815  HA  THR A 332      73.072 -37.224 -38.913  0.00  1.00           H  
ATOM   2816  HB  THR A 332      75.202 -38.411 -38.669  0.00  1.00           H  
ATOM   2817  HG1 THR A 332      75.077 -38.745 -36.380  0.00  1.00           H  
ATOM   2818 1HG2 THR A 332      76.725 -36.472 -38.517  0.00  1.00           H  
ATOM   2819 2HG2 THR A 332      75.271 -36.072 -39.464  0.00  1.00           H  
ATOM   2820 3HG2 THR A 332      75.422 -35.506 -37.784  0.00  1.00           H  
ATOM   2821  N   ASP A 333      72.323 -38.718 -36.207  0.00  6.00           N  
ATOM   2822  CA  ASP A 333      71.713 -39.910 -35.629  0.00  6.00           C  
ATOM   2823  C   ASP A 333      70.193 -39.830 -35.678  0.00  6.00           C  
ATOM   2824  O   ASP A 333      69.606 -39.654 -36.747  0.00  6.00           O  
ATOM   2825  CB  ASP A 333      72.183 -40.106 -34.185  0.00  6.00           C  
ATOM   2826  CG  ASP A 333      71.826 -41.460 -33.587  0.00  6.00           C  
ATOM   2827  OD1 ASP A 333      71.323 -42.291 -34.305  0.00  6.00           O  
ATOM   2828  OD2 ASP A 333      72.200 -41.709 -32.465  0.00  6.00           O1-
ATOM   2829  H   ASP A 333      72.377 -37.875 -35.654  0.00  6.00           H  
ATOM   2830  HA  ASP A 333      71.996 -40.788 -36.210  0.00  6.00           H  
ATOM   2831 1HB  ASP A 333      73.247 -39.917 -34.045  0.00  6.00           H  
ATOM   2832 2HB  ASP A 333      71.605 -39.326 -33.688  0.00  6.00           H  
ATOM   2833  N   SER A 334      69.561 -39.959 -34.518  0.00  2.00           N  
ATOM   2834  CA  SER A 334      68.107 -39.912 -34.427  0.00  2.00           C  
ATOM   2835  C   SER A 334      67.622 -38.514 -34.062  0.00  2.00           C  
ATOM   2836  O   SER A 334      68.351 -37.736 -33.446  0.00  2.00           O  
ATOM   2837  CB  SER A 334      67.614 -40.925 -33.412  0.00  2.00           C  
ATOM   2838  OG  SER A 334      67.917 -42.239 -33.789  0.00  2.00           O  
ATOM   2839  H   SER A 334      70.102 -40.094 -33.675  0.00  2.00           H  
ATOM   2840  HA  SER A 334      67.605 -40.253 -35.334  0.00  2.00           H  
ATOM   2841 1HB  SER A 334      68.086 -40.713 -32.452  0.00  2.00           H  
ATOM   2842 2HB  SER A 334      66.534 -40.824 -33.314  0.00  2.00           H  
ATOM   2843  HG  SER A 334      68.869 -42.336 -33.873  0.00  2.00           H  
ATOM   2844  N   TRP A 335      66.389 -38.202 -34.445  0.00  8.00           N  
ATOM   2845  CA  TRP A 335      65.765 -36.940 -34.064  0.00  8.00           C  
ATOM   2846  C   TRP A 335      65.541 -36.870 -32.559  0.00  8.00           C  
ATOM   2847  O   TRP A 335      64.499 -36.402 -32.098  0.00  8.00           O  
ATOM   2848  CB  TRP A 335      64.437 -36.759 -34.802  0.00  8.00           C  
ATOM   2849  CG  TRP A 335      64.595 -36.546 -36.277  0.00  8.00           C  
ATOM   2850  CD1 TRP A 335      64.455 -37.483 -37.255  0.00  8.00           C  
ATOM   2851  CD2 TRP A 335      64.924 -35.318 -36.939  0.00  8.00           C  
ATOM   2852  CE2 TRP A 335      64.965 -35.588 -38.319  0.00  8.00           C  
ATOM   2853  CE3 TRP A 335      65.187 -34.016 -36.497  0.00  8.00           C  
ATOM   2854  NE1 TRP A 335      64.676 -36.919 -38.487  0.00  8.00           N  
ATOM   2855  CZ2 TRP A 335      65.258 -34.612 -39.258  0.00  8.00           C  
ATOM   2856  CZ3 TRP A 335      65.480 -33.037 -37.439  0.00  8.00           C  
ATOM   2857  CH2 TRP A 335      65.514 -33.326 -38.780  0.00  8.00           C  
ATOM   2858  H   TRP A 335      65.871 -38.855 -35.015  0.00  8.00           H  
ATOM   2859  HA  TRP A 335      66.422 -36.110 -34.322  0.00  8.00           H  
ATOM   2860 1HB  TRP A 335      63.813 -37.644 -34.680  0.00  8.00           H  
ATOM   2861 2HB  TRP A 335      63.909 -35.887 -34.415  0.00  8.00           H  
ATOM   2862  HD1 TRP A 335      64.200 -38.493 -36.937  0.00  8.00           H  
ATOM   2863  HE1 TRP A 335      64.634 -37.403 -39.372  0.00  8.00           H  
ATOM   2864  HE3 TRP A 335      65.171 -33.732 -35.446  0.00  8.00           H  
ATOM   2865  HZ2 TRP A 335      65.275 -34.885 -40.313  0.00  8.00           H  
ATOM   2866  HZ3 TRP A 335      65.684 -32.027 -37.082  0.00  8.00           H  
ATOM   2867  HH2 TRP A 335      65.747 -32.529 -39.486  0.00  8.00           H  
ATOM   2868  N   VAL A 336      66.524 -37.337 -31.796  0.00  8.00           N  
ATOM   2869  CA  VAL A 336      66.413 -37.378 -30.344  0.00  8.00           C  
ATOM   2870  C   VAL A 336      67.312 -36.334 -29.692  0.00  8.00           C  
ATOM   2871  O   VAL A 336      67.301 -36.166 -28.473  0.00  8.00           O  
ATOM   2872  CB  VAL A 336      66.772 -38.770 -29.789  0.00  8.00           C  
ATOM   2873  CG1 VAL A 336      65.841 -39.828 -30.361  0.00  8.00           C  
ATOM   2874  CG2 VAL A 336      68.221 -39.111 -30.105  0.00  8.00           C  
ATOM   2875  H   VAL A 336      67.369 -37.672 -32.235  0.00  8.00           H  
ATOM   2876  HA  VAL A 336      65.404 -37.123 -30.016  0.00  8.00           H  
ATOM   2877  HB  VAL A 336      66.680 -38.753 -28.703  0.00  8.00           H  
ATOM   2878 1HG1 VAL A 336      66.109 -40.805 -29.958  0.00  8.00           H  
ATOM   2879 2HG1 VAL A 336      64.812 -39.593 -30.087  0.00  8.00           H  
ATOM   2880 3HG1 VAL A 336      65.933 -39.846 -31.447  0.00  8.00           H  
ATOM   2881 1HG2 VAL A 336      68.458 -40.097 -29.705  0.00  8.00           H  
ATOM   2882 2HG2 VAL A 336      68.367 -39.112 -31.185  0.00  8.00           H  
ATOM   2883 3HG2 VAL A 336      68.877 -38.369 -29.650  0.00  8.00           H  
ATOM   2884  N   TYR A 337      68.089 -35.636 -30.513  0.00  1.00           N  
ATOM   2885  CA  TYR A 337      68.904 -34.526 -30.036  0.00  1.00           C  
ATOM   2886  C   TYR A 337      68.337 -33.188 -30.497  0.00  1.00           C  
ATOM   2887  O   TYR A 337      67.627 -33.117 -31.500  0.00  1.00           O  
ATOM   2888  CB  TYR A 337      70.349 -34.677 -30.516  0.00  1.00           C  
ATOM   2889  CG  TYR A 337      71.319 -33.726 -29.852  0.00  1.00           C  
ATOM   2890  CD1 TYR A 337      71.777 -33.959 -28.564  0.00  1.00           C  
ATOM   2891  CD2 TYR A 337      71.775 -32.597 -30.516  0.00  1.00           C  
ATOM   2892  CE1 TYR A 337      72.663 -33.093 -27.952  0.00  1.00           C  
ATOM   2893  CE2 TYR A 337      72.661 -31.724 -29.915  0.00  1.00           C  
ATOM   2894  CZ  TYR A 337      73.103 -31.975 -28.632  0.00  1.00           C  
ATOM   2895  OH  TYR A 337      73.986 -31.110 -28.029  0.00  1.00           O  
ATOM   2896  H   TYR A 337      68.115 -35.880 -31.492  0.00  1.00           H  
ATOM   2897  HA  TYR A 337      68.899 -34.505 -28.946  0.00  1.00           H  
ATOM   2898 1HB  TYR A 337      70.651 -35.706 -30.311  0.00  1.00           H  
ATOM   2899 2HB  TYR A 337      70.351 -34.506 -31.592  0.00  1.00           H  
ATOM   2900  HD1 TYR A 337      71.426 -34.844 -28.032  0.00  1.00           H  
ATOM   2901  HD2 TYR A 337      71.422 -32.404 -31.529  0.00  1.00           H  
ATOM   2902  HE1 TYR A 337      73.014 -33.289 -26.939  0.00  1.00           H  
ATOM   2903  HE2 TYR A 337      73.007 -30.841 -30.454  0.00  1.00           H  
ATOM   2904  HH  TYR A 337      74.162 -31.332 -27.112  0.00  1.00           H  
ATOM   2905  N   PRO A 338      68.657 -32.130 -29.760  0.00  1.00           N  
ATOM   2906  CA  PRO A 338      68.191 -30.792 -30.100  0.00  1.00           C  
ATOM   2907  C   PRO A 338      68.311 -30.529 -31.596  0.00  1.00           C  
ATOM   2908  O   PRO A 338      69.145 -31.126 -32.275  0.00  1.00           O  
ATOM   2909  CB  PRO A 338      69.090 -29.863 -29.277  0.00  1.00           C  
ATOM   2910  CG  PRO A 338      69.233 -30.552 -27.963  0.00  1.00           C  
ATOM   2911  CD  PRO A 338      69.302 -32.021 -28.289  0.00  1.00           C  
ATOM   2912  HA  PRO A 338      67.126 -30.641 -29.870  0.00  1.00           H  
ATOM   2913 1HB  PRO A 338      70.068 -29.717 -29.759  0.00  1.00           H  
ATOM   2914 2HB  PRO A 338      68.638 -28.867 -29.157  0.00  1.00           H  
ATOM   2915 1HG  PRO A 338      70.140 -30.221 -27.437  0.00  1.00           H  
ATOM   2916 2HG  PRO A 338      68.380 -30.333 -27.304  0.00  1.00           H  
ATOM   2917 1HD  PRO A 338      70.335 -32.400 -28.284  0.00  1.00           H  
ATOM   2918 2HD  PRO A 338      68.732 -32.632 -27.574  0.00  1.00           H  
ATOM   2919  N   ASN A 339      67.471 -29.632 -32.103  0.00  3.00           N  
ATOM   2920  CA  ASN A 339      67.464 -29.308 -33.525  0.00  3.00           C  
ATOM   2921  C   ASN A 339      68.840 -29.518 -34.144  0.00  3.00           C  
ATOM   2922  O   ASN A 339      69.839 -28.994 -33.654  0.00  3.00           O  
ATOM   2923  CB  ASN A 339      66.992 -27.886 -33.768  0.00  3.00           C  
ATOM   2924  CG  ASN A 339      66.566 -27.624 -35.186  0.00  3.00           C  
ATOM   2925  ND2 ASN A 339      65.895 -26.517 -35.379  0.00  3.00           N  
ATOM   2926  OD1 ASN A 339      66.904 -28.377 -36.106  0.00  3.00           O  
ATOM   2927  H   ASN A 339      66.821 -29.163 -31.488  0.00  3.00           H  
ATOM   2928  HA  ASN A 339      66.782 -29.976 -34.053  0.00  3.00           H  
ATOM   2929 1HB  ASN A 339      66.285 -27.409 -33.088  0.00  3.00           H  
ATOM   2930 2HB  ASN A 339      67.985 -27.463 -33.616  0.00  3.00           H  
ATOM   2931 1HD2 ASN A 339      65.579 -26.278 -36.297  0.00  3.00           H  
ATOM   2932 2HD2 ASN A 339      65.699 -25.911 -34.609  0.00  3.00           H  
ATOM   2933  N   ILE A 340      68.883 -30.290 -35.226  0.00  1.00           N  
ATOM   2934  CA  ILE A 340      70.125 -30.514 -35.956  0.00  1.00           C  
ATOM   2935  C   ILE A 340      70.605 -29.236 -36.632  0.00  1.00           C  
ATOM   2936  O   ILE A 340      71.787 -29.095 -36.944  0.00  1.00           O  
ATOM   2937  CB  ILE A 340      69.964 -31.617 -37.019  0.00  1.00           C  
ATOM   2938  CG1 ILE A 340      69.828 -30.999 -38.413  0.00  1.00           C  
ATOM   2939  CG2 ILE A 340      68.761 -32.491 -36.700  0.00  1.00           C  
ATOM   2940  CD1 ILE A 340      69.835 -32.014 -39.533  0.00  1.00           C  
ATOM   2941  H   ILE A 340      68.035 -30.732 -35.550  0.00  1.00           H  
ATOM   2942  HA  ILE A 340      70.929 -30.785 -35.273  0.00  1.00           H  
ATOM   2943  HB  ILE A 340      70.865 -32.230 -37.034  0.00  1.00           H  
ATOM   2944 1HG1 ILE A 340      68.891 -30.444 -38.431  0.00  1.00           H  
ATOM   2945 2HG1 ILE A 340      70.661 -30.309 -38.544  0.00  1.00           H  
ATOM   2946 1HG2 ILE A 340      68.661 -33.265 -37.461  0.00  1.00           H  
ATOM   2947 2HG2 ILE A 340      68.897 -32.957 -35.725  0.00  1.00           H  
ATOM   2948 3HG2 ILE A 340      67.859 -31.878 -36.686  0.00  1.00           H  
ATOM   2949 1HD1 ILE A 340      69.735 -31.501 -40.490  0.00  1.00           H  
ATOM   2950 2HD1 ILE A 340      70.773 -32.570 -39.517  0.00  1.00           H  
ATOM   2951 3HD1 ILE A 340      69.003 -32.705 -39.405  0.00  1.00           H  
ATOM   2952  N   SER A 341      69.681 -28.308 -36.855  0.00  1.00           N  
ATOM   2953  CA  SER A 341      69.976 -27.103 -37.623  0.00  1.00           C  
ATOM   2954  C   SER A 341      70.542 -26.006 -36.731  0.00  1.00           C  
ATOM   2955  O   SER A 341      71.038 -24.990 -37.220  0.00  1.00           O  
ATOM   2956  CB  SER A 341      68.725 -26.616 -38.329  0.00  1.00           C  
ATOM   2957  OG  SER A 341      67.782 -26.098 -37.432  0.00  1.00           O  
ATOM   2958  H   SER A 341      68.752 -28.440 -36.483  0.00  1.00           H  
ATOM   2959  HA  SER A 341      70.646 -27.280 -38.465  0.00  1.00           H  
ATOM   2960 1HB  SER A 341      69.007 -25.838 -39.037  0.00  1.00           H  
ATOM   2961 2HB  SER A 341      68.281 -27.452 -38.868  0.00  1.00           H  
ATOM   2962  HG  SER A 341      68.166 -25.356 -36.958  0.00  1.00           H  
ATOM   2963  N   ILE A 342      70.468 -26.217 -35.422  0.00  1.00           N  
ATOM   2964  CA  ILE A 342      70.940 -25.231 -34.458  0.00  1.00           C  
ATOM   2965  C   ILE A 342      72.434 -25.382 -34.203  0.00  1.00           C  
ATOM   2966  O   ILE A 342      72.872 -26.347 -33.576  0.00  1.00           O  
ATOM   2967  CB  ILE A 342      70.187 -25.342 -33.120  0.00  1.00           C  
ATOM   2968  CG1 ILE A 342      68.699 -25.038 -33.318  0.00  1.00           C  
ATOM   2969  CG2 ILE A 342      70.793 -24.403 -32.089  0.00  1.00           C  
ATOM   2970  CD1 ILE A 342      68.420 -23.621 -33.764  0.00  1.00           C  
ATOM   2971  H   ILE A 342      70.072 -27.084 -35.084  0.00  1.00           H  
ATOM   2972  HA  ILE A 342      70.828 -24.222 -34.855  0.00  1.00           H  
ATOM   2973  HB  ILE A 342      70.252 -26.369 -32.760  0.00  1.00           H  
ATOM   2974 1HG1 ILE A 342      68.322 -25.735 -34.065  0.00  1.00           H  
ATOM   2975 2HG1 ILE A 342      68.201 -25.223 -32.366  0.00  1.00           H  
ATOM   2976 1HG2 ILE A 342      70.248 -24.494 -31.149  0.00  1.00           H  
ATOM   2977 2HG2 ILE A 342      71.838 -24.665 -31.928  0.00  1.00           H  
ATOM   2978 3HG2 ILE A 342      70.727 -23.376 -32.448  0.00  1.00           H  
ATOM   2979 1HD1 ILE A 342      67.345 -23.481 -33.883  0.00  1.00           H  
ATOM   2980 2HD1 ILE A 342      68.796 -22.922 -33.016  0.00  1.00           H  
ATOM   2981 3HD1 ILE A 342      68.916 -23.434 -34.716  0.00  1.00           H  
ATOM   2982  N   PRO A 343      73.214 -24.423 -34.692  0.00  1.00           N  
ATOM   2983  CA  PRO A 343      74.664 -24.464 -34.545  0.00  1.00           C  
ATOM   2984  C   PRO A 343      75.068 -24.498 -33.076  0.00  1.00           C  
ATOM   2985  O   PRO A 343      76.174 -24.916 -32.736  0.00  1.00           O  
ATOM   2986  CB  PRO A 343      75.147 -23.191 -35.247  0.00  1.00           C  
ATOM   2987  CG  PRO A 343      74.049 -22.850 -36.196  0.00  1.00           C  
ATOM   2988  CD  PRO A 343      72.777 -23.235 -35.488  0.00  1.00           C  
ATOM   2989  HA  PRO A 343      75.111 -25.369 -34.983  0.00  1.00           H  
ATOM   2990 1HB  PRO A 343      75.320 -22.376 -34.529  0.00  1.00           H  
ATOM   2991 2HB  PRO A 343      76.095 -23.359 -35.778  0.00  1.00           H  
ATOM   2992 1HG  PRO A 343      74.056 -21.779 -36.443  0.00  1.00           H  
ATOM   2993 2HG  PRO A 343      74.157 -23.400 -37.142  0.00  1.00           H  
ATOM   2994 1HD  PRO A 343      72.403 -22.430 -34.838  0.00  1.00           H  
ATOM   2995 2HD  PRO A 343      71.968 -23.481 -36.192  0.00  1.00           H  
ATOM   2996  N   GLU A 344      74.164 -24.055 -32.209  0.00  1.00           N  
ATOM   2997  CA  GLU A 344      74.409 -24.071 -30.772  0.00  1.00           C  
ATOM   2998  C   GLU A 344      74.412 -25.495 -30.229  0.00  1.00           C  
ATOM   2999  O   GLU A 344      75.222 -25.839 -29.369  0.00  1.00           O  
ATOM   3000  CB  GLU A 344      73.359 -23.231 -30.041  0.00  1.00           C  
ATOM   3001  CG  GLU A 344      73.607 -23.076 -28.547  0.00  1.00           C  
ATOM   3002  CD  GLU A 344      74.846 -22.267 -28.281  0.00  1.00           C  
ATOM   3003  OE1 GLU A 344      75.382 -21.713 -29.210  0.00  1.00           O  
ATOM   3004  OE2 GLU A 344      75.194 -22.110 -27.134  0.00  1.00           O1-
ATOM   3005  H   GLU A 344      73.283 -23.698 -32.554  0.00  1.00           H  
ATOM   3006  HA  GLU A 344      75.395 -23.656 -30.560  0.00  1.00           H  
ATOM   3007 1HB  GLU A 344      73.353 -22.248 -30.511  0.00  1.00           H  
ATOM   3008 2HB  GLU A 344      72.395 -23.716 -30.200  0.00  1.00           H  
ATOM   3009 1HG  GLU A 344      72.766 -22.637 -28.011  0.00  1.00           H  
ATOM   3010 2HG  GLU A 344      73.761 -24.098 -28.205  0.00  1.00           H  
ATOM   3011  N   HIS A 345      73.501 -26.319 -30.737  0.00  1.00           N  
ATOM   3012  CA  HIS A 345      73.429 -27.720 -30.340  0.00  1.00           C  
ATOM   3013  C   HIS A 345      74.683 -28.476 -30.759  0.00  1.00           C  
ATOM   3014  O   HIS A 345      75.180 -29.328 -30.023  0.00  1.00           O  
ATOM   3015  CB  HIS A 345      72.189 -28.389 -30.940  0.00  1.00           C  
ATOM   3016  CG  HIS A 345      70.907 -27.693 -30.604  0.00  1.00           C  
ATOM   3017  CD2 HIS A 345      70.604 -26.805 -29.628  0.00  1.00           C  
ATOM   3018  ND1 HIS A 345      69.746 -27.886 -31.322  0.00  1.00           N  
ATOM   3019  CE1 HIS A 345      68.782 -27.146 -30.801  0.00  1.00           C  
ATOM   3020  NE2 HIS A 345      69.277 -26.481 -29.773  0.00  1.00           N  
ATOM   3021  H   HIS A 345      72.842 -25.964 -31.415  0.00  1.00           H  
ATOM   3022  HA  HIS A 345      73.373 -27.790 -29.254  0.00  1.00           H  
ATOM   3023 1HB  HIS A 345      72.259 -28.405 -32.028  0.00  1.00           H  
ATOM   3024 2HB  HIS A 345      72.097 -29.410 -30.569  0.00  1.00           H  
ATOM   3025  HD2 HIS A 345      71.192 -26.354 -28.828  0.00  1.00           H  
ATOM   3026  HE1 HIS A 345      67.780 -27.159 -31.228  0.00  1.00           H  
ATOM   3027  HE2 HIS A 345      68.770 -25.837 -29.183  0.00  1.00           H  
ATOM   3028  N   GLY A 346      75.191 -28.159 -31.945  0.00  1.00           N  
ATOM   3029  CA  GLY A 346      76.428 -28.757 -32.433  0.00  1.00           C  
ATOM   3030  C   GLY A 346      77.639 -28.190 -31.705  0.00  1.00           C  
ATOM   3031  O   GLY A 346      78.586 -28.915 -31.397  0.00  1.00           O  
ATOM   3032  H   GLY A 346      74.707 -27.486 -32.523  0.00  1.00           H  
ATOM   3033 1HA  GLY A 346      76.390 -29.835 -32.274  0.00  1.00           H  
ATOM   3034 2HA  GLY A 346      76.526 -28.552 -33.499  0.00  1.00           H  
ATOM   3035  N   ARG A 347      77.658 -26.962 -31.341  0.00  4.00           N  
ATOM   3036  CA  ARG A 347      78.773 -26.294 -30.682  0.00  4.00           C  
ATOM   3037  C   ARG A 347      78.865 -26.694 -29.214  0.00  4.00           C  
ATOM   3038  O   ARG A 347      79.933 -26.618 -28.607  0.00  4.00           O  
ATOM   3039  CB  ARG A 347      78.713 -24.782 -30.845  0.00  4.00           C  
ATOM   3040  CG  ARG A 347      79.048 -24.276 -32.239  0.00  4.00           C  
ATOM   3041  CD  ARG A 347      78.869 -22.812 -32.418  0.00  4.00           C  
ATOM   3042  NE  ARG A 347      77.496 -22.352 -32.284  0.00  4.00           N  
ATOM   3043  CZ  ARG A 347      77.109 -21.064 -32.369  0.00  4.00           C  
ATOM   3044  NH1 ARG A 347      77.987 -20.103 -32.549  0.00  4.00           N1+
ATOM   3045  NH2 ARG A 347      75.822 -20.790 -32.242  0.00  4.00           N  
ATOM   3046  H   ARG A 347      76.841 -26.425 -31.592  0.00  4.00           H  
ATOM   3047  HA  ARG A 347      79.712 -26.598 -31.146  0.00  4.00           H  
ATOM   3048 1HB  ARG A 347      77.702 -24.474 -30.583  0.00  4.00           H  
ATOM   3049 2HB  ARG A 347      79.418 -24.358 -30.130  0.00  4.00           H  
ATOM   3050 1HG  ARG A 347      80.089 -24.515 -32.455  0.00  4.00           H  
ATOM   3051 2HG  ARG A 347      78.402 -24.784 -32.956  0.00  4.00           H  
ATOM   3052 1HD  ARG A 347      79.462 -22.289 -31.669  0.00  4.00           H  
ATOM   3053 2HD  ARG A 347      79.211 -22.533 -33.413  0.00  4.00           H  
ATOM   3054  HE  ARG A 347      76.652 -22.883 -32.115  0.00  4.00           H  
ATOM   3055 1HH1 ARG A 347      78.969 -20.328 -32.627  0.00  4.00           H  
ATOM   3056 2HH1 ARG A 347      77.677 -19.145 -32.610  0.00  4.00           H  
ATOM   3057 1HH2 ARG A 347      75.162 -21.539 -32.086  0.00  4.00           H  
ATOM   3058 2HH2 ARG A 347      75.505 -19.833 -32.301  0.00  4.00           H  
ATOM   3059  N   LEU A 348      77.740 -27.119 -28.651  0.00  1.00           N  
ATOM   3060  CA  LEU A 348      77.692 -27.532 -27.253  0.00  1.00           C  
ATOM   3061  C   LEU A 348      78.516 -28.792 -27.023  0.00  1.00           C  
ATOM   3062  O   LEU A 348      79.352 -28.842 -26.119  0.00  1.00           O  
ATOM   3063  CB  LEU A 348      76.239 -27.758 -26.817  0.00  1.00           C  
ATOM   3064  CG  LEU A 348      75.668 -26.694 -25.871  0.00  1.00           C  
ATOM   3065  CD1 LEU A 348      75.666 -25.334 -26.555  0.00  1.00           C  
ATOM   3066  CD2 LEU A 348      74.260 -27.088 -25.451  0.00  1.00           C  
ATOM   3067  H   LEU A 348      76.896 -27.157 -29.204  0.00  1.00           H  
ATOM   3068  HA  LEU A 348      78.132 -26.756 -26.628  0.00  1.00           H  
ATOM   3069 1HB  LEU A 348      75.751 -27.695 -27.788  0.00  1.00           H  
ATOM   3070 2HB  LEU A 348      76.092 -28.755 -26.401  0.00  1.00           H  
ATOM   3071  HG  LEU A 348      76.293 -26.687 -24.977  0.00  1.00           H  
ATOM   3072 1HD1 LEU A 348      75.260 -24.584 -25.876  0.00  1.00           H  
ATOM   3073 2HD1 LEU A 348      76.686 -25.061 -26.826  0.00  1.00           H  
ATOM   3074 3HD1 LEU A 348      75.052 -25.379 -27.454  0.00  1.00           H  
ATOM   3075 1HD2 LEU A 348      73.856 -26.332 -24.778  0.00  1.00           H  
ATOM   3076 2HD2 LEU A 348      73.625 -27.166 -26.334  0.00  1.00           H  
ATOM   3077 3HD2 LEU A 348      74.289 -28.050 -24.939  0.00  1.00           H  
ATOM   3078  N   SER A 349      78.276 -29.808 -27.844  0.00  1.00           N  
ATOM   3079  CA  SER A 349      78.975 -31.081 -27.712  0.00  1.00           C  
ATOM   3080  C   SER A 349      80.457 -30.931 -28.032  0.00  1.00           C  
ATOM   3081  O   SER A 349      81.287 -31.702 -27.550  0.00  1.00           O  
ATOM   3082  CB  SER A 349      78.341 -32.120 -28.615  0.00  1.00           C  
ATOM   3083  OG  SER A 349      77.008 -32.377 -28.268  0.00  1.00           O  
ATOM   3084  H   SER A 349      77.592 -29.696 -28.578  0.00  1.00           H  
ATOM   3085  HA  SER A 349      78.851 -31.543 -26.731  0.00  1.00           H  
ATOM   3086 1HB  SER A 349      78.376 -31.757 -29.642  0.00  1.00           H  
ATOM   3087 2HB  SER A 349      78.912 -33.045 -28.538  0.00  1.00           H  
ATOM   3088  HG  SER A 349      76.644 -33.038 -28.862  0.00  1.00           H  
ATOM   3089  N   ARG A 350      80.783 -29.935 -28.850  0.00  4.00           N  
ATOM   3090  CA  ARG A 350      82.154 -29.732 -29.301  0.00  4.00           C  
ATOM   3091  C   ARG A 350      83.014 -29.128 -28.199  0.00  4.00           C  
ATOM   3092  O   ARG A 350      84.179 -29.491 -28.038  0.00  4.00           O  
ATOM   3093  CB  ARG A 350      82.221 -28.905 -30.576  0.00  4.00           C  
ATOM   3094  CG  ARG A 350      83.570 -28.921 -31.279  0.00  4.00           C  
ATOM   3095  CD  ARG A 350      83.621 -28.112 -32.523  0.00  4.00           C  
ATOM   3096  NE  ARG A 350      83.509 -26.677 -32.315  0.00  4.00           N  
ATOM   3097  CZ  ARG A 350      83.284 -25.777 -33.292  0.00  4.00           C  
ATOM   3098  NH1 ARG A 350      83.183 -26.152 -34.548  0.00  4.00           N1+
ATOM   3099  NH2 ARG A 350      83.190 -24.502 -32.957  0.00  4.00           N  
ATOM   3100  H   ARG A 350      80.062 -29.302 -29.165  0.00  4.00           H  
ATOM   3101  HA  ARG A 350      82.605 -30.692 -29.555  0.00  4.00           H  
ATOM   3102 1HB  ARG A 350      81.461 -29.297 -31.250  0.00  4.00           H  
ATOM   3103 2HB  ARG A 350      81.971 -27.880 -30.304  0.00  4.00           H  
ATOM   3104 1HG  ARG A 350      84.323 -28.530 -30.593  0.00  4.00           H  
ATOM   3105 2HG  ARG A 350      83.814 -29.952 -31.537  0.00  4.00           H  
ATOM   3106 1HD  ARG A 350      84.571 -28.295 -33.025  0.00  4.00           H  
ATOM   3107 2HD  ARG A 350      82.802 -28.412 -33.175  0.00  4.00           H  
ATOM   3108  HE  ARG A 350      83.577 -26.143 -31.459  0.00  4.00           H  
ATOM   3109 1HH1 ARG A 350      83.274 -27.129 -34.790  0.00  4.00           H  
ATOM   3110 2HH1 ARG A 350      83.014 -25.463 -35.265  0.00  4.00           H  
ATOM   3111 1HH2 ARG A 350      83.288 -24.229 -31.989  0.00  4.00           H  
ATOM   3112 2HH2 ARG A 350      83.022 -23.808 -33.669  0.00  4.00           H  
ATOM   3113  N   LYS A 351      82.433 -28.205 -27.441  0.00  4.00           N  
ATOM   3114  CA  LYS A 351      83.152 -27.532 -26.365  0.00  4.00           C  
ATOM   3115  C   LYS A 351      83.224 -28.405 -25.119  0.00  4.00           C  
ATOM   3116  O   LYS A 351      82.251 -29.066 -24.756  0.00  4.00           O  
ATOM   3117  CB  LYS A 351      82.488 -26.195 -26.032  0.00  4.00           C  
ATOM   3118  CG  LYS A 351      82.878 -25.051 -26.959  0.00  4.00           C  
ATOM   3119  CD  LYS A 351      82.281 -25.234 -28.346  0.00  4.00           C  
ATOM   3120  CE  LYS A 351      82.863 -24.235 -29.336  0.00  4.00           C  
ATOM   3121  NZ  LYS A 351      82.661 -22.829 -28.892  0.00  4.00           N1+
ATOM   3122  H   LYS A 351      81.467 -27.964 -27.612  0.00  4.00           H  
ATOM   3123  HA  LYS A 351      84.181 -27.343 -26.671  0.00  4.00           H  
ATOM   3124 1HB  LYS A 351      81.410 -26.352 -26.084  0.00  4.00           H  
ATOM   3125 2HB  LYS A 351      82.769 -25.944 -25.009  0.00  4.00           H  
ATOM   3126 1HG  LYS A 351      82.517 -24.117 -26.527  0.00  4.00           H  
ATOM   3127 2HG  LYS A 351      83.965 -25.020 -27.032  0.00  4.00           H  
ATOM   3128 1HD  LYS A 351      82.494 -26.248 -28.685  0.00  4.00           H  
ATOM   3129 2HD  LYS A 351      81.202 -25.092 -28.281  0.00  4.00           H  
ATOM   3130 1HE  LYS A 351      83.929 -24.435 -29.436  0.00  4.00           H  
ATOM   3131 2HE  LYS A 351      82.375 -24.385 -30.299  0.00  4.00           H  
ATOM   3132 1HZ  LYS A 351      83.060 -22.200 -29.575  0.00  4.00           H  
ATOM   3133 2HZ  LYS A 351      81.672 -22.643 -28.800  0.00  4.00           H  
ATOM   3134 3HZ  LYS A 351      83.114 -22.690 -28.000  0.00  4.00           H  
ATOM   3135  N   TYR A 352      84.382 -28.403 -24.468  0.00  9.00           N  
ATOM   3136  CA  TYR A 352      84.582 -29.150 -23.262  0.00  9.00           C  
ATOM   3137  C   TYR A 352      83.658 -28.590 -22.224  0.00  9.00           C  
ATOM   3138  O   TYR A 352      83.020 -29.329 -21.476  0.00  9.00           O  
ATOM   3139  CB  TYR A 352      86.038 -29.079 -22.796  0.00  9.00           C  
ATOM   3140  CG  TYR A 352      86.979 -29.961 -23.587  0.00  9.00           C  
ATOM   3141  CD1 TYR A 352      87.890 -29.412 -24.478  0.00  9.00           C  
ATOM   3142  CD2 TYR A 352      86.954 -31.340 -23.439  0.00  9.00           C  
ATOM   3143  CE1 TYR A 352      88.751 -30.213 -25.203  0.00  9.00           C  
ATOM   3144  CE2 TYR A 352      87.811 -32.150 -24.159  0.00  9.00           C  
ATOM   3145  CZ  TYR A 352      88.708 -31.583 -25.040  0.00  9.00           C  
ATOM   3146  OH  TYR A 352      89.564 -32.385 -25.758  0.00  9.00           O  
ATOM   3147  H   TYR A 352      85.143 -27.852 -24.830  0.00  9.00           H  
ATOM   3148  HA  TYR A 352      84.410 -30.210 -23.450  0.00  9.00           H  
ATOM   3149 1HB  TYR A 352      86.355 -28.039 -22.883  0.00  9.00           H  
ATOM   3150 2HB  TYR A 352      86.055 -29.378 -21.748  0.00  9.00           H  
ATOM   3151  HD1 TYR A 352      87.918 -28.329 -24.601  0.00  9.00           H  
ATOM   3152  HD2 TYR A 352      86.242 -31.782 -22.742  0.00  9.00           H  
ATOM   3153  HE1 TYR A 352      89.461 -29.768 -25.899  0.00  9.00           H  
ATOM   3154  HE2 TYR A 352      87.775 -33.232 -24.029  0.00  9.00           H  
ATOM   3155  HH  TYR A 352      89.451 -33.320 -25.569  0.00  9.00           H  
ATOM   3156  N   ILE A 353      83.555 -27.251 -22.175  0.00  5.00           N  
ATOM   3157  CA  ILE A 353      82.731 -26.611 -21.201  0.00  5.00           C  
ATOM   3158  C   ILE A 353      81.314 -27.043 -21.416  0.00  5.00           C  
ATOM   3159  O   ILE A 353      80.599 -27.331 -20.460  0.00  5.00           O  
ATOM   3160  CB  ILE A 353      82.827 -25.076 -21.276  0.00  5.00           C  
ATOM   3161  CG1 ILE A 353      84.176 -24.598 -20.733  0.00  5.00           C  
ATOM   3162  CG2 ILE A 353      81.682 -24.433 -20.508  0.00  5.00           C  
ATOM   3163  CD1 ILE A 353      84.415 -24.961 -19.285  0.00  5.00           C  
ATOM   3164  H   ILE A 353      84.068 -26.683 -22.836  0.00  5.00           H  
ATOM   3165  HA  ILE A 353      82.999 -26.937 -20.197  0.00  5.00           H  
ATOM   3166  HB  ILE A 353      82.782 -24.768 -22.320  0.00  5.00           H  
ATOM   3167 1HG1 ILE A 353      84.952 -25.046 -21.353  0.00  5.00           H  
ATOM   3168 2HG1 ILE A 353      84.204 -23.514 -20.845  0.00  5.00           H  
ATOM   3169 1HG2 ILE A 353      81.765 -23.348 -20.571  0.00  5.00           H  
ATOM   3170 2HG2 ILE A 353      80.733 -24.749 -20.938  0.00  5.00           H  
ATOM   3171 3HG2 ILE A 353      81.727 -24.740 -19.463  0.00  5.00           H  
ATOM   3172 1HD1 ILE A 353      85.390 -24.588 -18.972  0.00  5.00           H  
ATOM   3173 2HD1 ILE A 353      83.639 -24.512 -18.664  0.00  5.00           H  
ATOM   3174 3HD1 ILE A 353      84.388 -26.043 -19.172  0.00  5.00           H  
ATOM   3175  N   TYR A 354      80.863 -27.113 -22.697  0.00  4.00           N  
ATOM   3176  CA  TYR A 354      79.489 -27.451 -22.904  0.00  4.00           C  
ATOM   3177  C   TYR A 354      79.272 -28.860 -22.435  0.00  4.00           C  
ATOM   3178  O   TYR A 354      78.257 -29.166 -21.809  0.00  4.00           O  
ATOM   3179  CB  TYR A 354      79.097 -27.302 -24.376  0.00  4.00           C  
ATOM   3180  CG  TYR A 354      78.682 -25.899 -24.760  0.00  4.00           C  
ATOM   3181  CD1 TYR A 354      79.256 -25.259 -25.849  0.00  4.00           C  
ATOM   3182  CD2 TYR A 354      77.715 -25.220 -24.034  0.00  4.00           C  
ATOM   3183  CE1 TYR A 354      78.880 -23.978 -26.204  0.00  4.00           C  
ATOM   3184  CE2 TYR A 354      77.331 -23.939 -24.380  0.00  4.00           C  
ATOM   3185  CZ  TYR A 354      77.916 -23.321 -25.466  0.00  4.00           C  
ATOM   3186  OH  TYR A 354      77.536 -22.046 -25.816  0.00  4.00           O  
ATOM   3187  H   TYR A 354      81.457 -26.936 -23.495  0.00  4.00           H  
ATOM   3188  HA  TYR A 354      78.851 -26.771 -22.339  0.00  4.00           H  
ATOM   3189 1HB  TYR A 354      79.961 -27.601 -24.971  0.00  4.00           H  
ATOM   3190 2HB  TYR A 354      78.272 -27.989 -24.561  0.00  4.00           H  
ATOM   3191  HD1 TYR A 354      80.016 -25.784 -26.427  0.00  4.00           H  
ATOM   3192  HD2 TYR A 354      77.257 -25.714 -23.177  0.00  4.00           H  
ATOM   3193  HE1 TYR A 354      79.340 -23.487 -27.061  0.00  4.00           H  
ATOM   3194  HE2 TYR A 354      76.569 -23.422 -23.796  0.00  4.00           H  
ATOM   3195  HH  TYR A 354      76.857 -21.685 -25.241  0.00  4.00           H  
ATOM   3196  N   SER A 355      80.227 -29.764 -22.729  0.00  8.00           N  
ATOM   3197  CA  SER A 355      80.121 -31.140 -22.329  0.00  8.00           C  
ATOM   3198  C   SER A 355      80.217 -31.208 -20.837  0.00  8.00           C  
ATOM   3199  O   SER A 355      79.705 -32.138 -20.214  0.00  8.00           O  
ATOM   3200  CB  SER A 355      81.200 -31.981 -22.982  0.00  8.00           C  
ATOM   3201  OG  SER A 355      81.365 -33.216 -22.342  0.00  8.00           O  
ATOM   3202  H   SER A 355      81.041 -29.464 -23.247  0.00  8.00           H  
ATOM   3203  HA  SER A 355      79.249 -31.646 -22.746  0.00  8.00           H  
ATOM   3204 1HB  SER A 355      80.925 -32.154 -24.022  0.00  8.00           H  
ATOM   3205 2HB  SER A 355      82.141 -31.433 -22.943  0.00  8.00           H  
ATOM   3206  HG  SER A 355      80.539 -33.705 -22.373  0.00  8.00           H  
ATOM   3207  N   LEU A 356      80.900 -30.218 -20.231  0.00  6.00           N  
ATOM   3208  CA  LEU A 356      81.091 -30.148 -18.810  0.00  6.00           C  
ATOM   3209  C   LEU A 356      79.748 -29.957 -18.185  0.00  6.00           C  
ATOM   3210  O   LEU A 356      79.460 -30.521 -17.141  0.00  6.00           O  
ATOM   3211  CB  LEU A 356      82.047 -29.010 -18.429  0.00  6.00           C  
ATOM   3212  CG  LEU A 356      82.827 -29.220 -17.125  0.00  6.00           C  
ATOM   3213  CD1 LEU A 356      83.555 -27.940 -16.740  0.00  6.00           C  
ATOM   3214  CD2 LEU A 356      81.869 -29.647 -16.023  0.00  6.00           C  
ATOM   3215  H   LEU A 356      81.292 -29.494 -20.825  0.00  6.00           H  
ATOM   3216  HA  LEU A 356      81.549 -31.072 -18.457  0.00  6.00           H  
ATOM   3217 1HB  LEU A 356      82.724 -29.055 -19.281  0.00  6.00           H  
ATOM   3218 2HB  LEU A 356      81.541 -28.045 -18.419  0.00  6.00           H  
ATOM   3219  HG  LEU A 356      83.526 -30.039 -17.295  0.00  6.00           H  
ATOM   3220 1HD1 LEU A 356      84.106 -28.099 -15.813  0.00  6.00           H  
ATOM   3221 2HD1 LEU A 356      84.252 -27.666 -17.533  0.00  6.00           H  
ATOM   3222 3HD1 LEU A 356      82.832 -27.138 -16.599  0.00  6.00           H  
ATOM   3223 1HD2 LEU A 356      82.424 -29.797 -15.097  0.00  6.00           H  
ATOM   3224 2HD2 LEU A 356      81.116 -28.873 -15.874  0.00  6.00           H  
ATOM   3225 3HD2 LEU A 356      81.379 -30.579 -16.307  0.00  6.00           H  
ATOM   3226  N   TYR A 357      78.874 -29.157 -18.824  0.00  9.00           N  
ATOM   3227  CA  TYR A 357      77.588 -28.909 -18.247  0.00  9.00           C  
ATOM   3228  C   TYR A 357      76.871 -30.212 -18.116  0.00  9.00           C  
ATOM   3229  O   TYR A 357      76.255 -30.495 -17.106  0.00  9.00           O  
ATOM   3230  CB  TYR A 357      76.778 -27.928 -19.097  0.00  9.00           C  
ATOM   3231  CG  TYR A 357      77.440 -26.580 -19.276  0.00  9.00           C  
ATOM   3232  CD1 TYR A 357      78.435 -26.154 -18.409  0.00  9.00           C  
ATOM   3233  CD2 TYR A 357      77.069 -25.737 -20.314  0.00  9.00           C  
ATOM   3234  CE1 TYR A 357      79.043 -24.923 -18.567  0.00  9.00           C  
ATOM   3235  CE2 TYR A 357      77.670 -24.505 -20.482  0.00  9.00           C  
ATOM   3236  CZ  TYR A 357      78.657 -24.101 -19.607  0.00  9.00           C  
ATOM   3237  OH  TYR A 357      79.260 -22.875 -19.771  0.00  9.00           O  
ATOM   3238  H   TYR A 357      79.109 -28.725 -19.706  0.00  9.00           H  
ATOM   3239  HA  TYR A 357      77.705 -28.443 -17.268  0.00  9.00           H  
ATOM   3240 1HB  TYR A 357      76.630 -28.392 -20.073  0.00  9.00           H  
ATOM   3241 2HB  TYR A 357      75.814 -27.797 -18.607  0.00  9.00           H  
ATOM   3242  HD1 TYR A 357      78.735 -26.808 -17.590  0.00  9.00           H  
ATOM   3243  HD2 TYR A 357      76.288 -26.062 -21.002  0.00  9.00           H  
ATOM   3244  HE1 TYR A 357      79.823 -24.601 -17.878  0.00  9.00           H  
ATOM   3245  HE2 TYR A 357      77.363 -23.857 -21.304  0.00  9.00           H  
ATOM   3246  HH  TYR A 357      79.930 -22.694 -19.107  0.00  9.00           H  
ATOM   3247  N   TRP A 358      76.946 -31.047 -19.178  0.00  6.00           N  
ATOM   3248  CA  TRP A 358      76.305 -32.328 -19.169  0.00  6.00           C  
ATOM   3249  C   TRP A 358      76.901 -33.183 -18.091  0.00  6.00           C  
ATOM   3250  O   TRP A 358      76.194 -33.937 -17.429  0.00  6.00           O  
ATOM   3251  CB  TRP A 358      76.440 -33.013 -20.531  0.00  6.00           C  
ATOM   3252  CG  TRP A 358      76.020 -32.147 -21.680  0.00  6.00           C  
ATOM   3253  CD1 TRP A 358      75.667 -30.832 -21.624  0.00  6.00           C  
ATOM   3254  CD2 TRP A 358      75.910 -32.535 -23.055  0.00  6.00           C  
ATOM   3255  CE2 TRP A 358      75.485 -31.403 -23.774  0.00  6.00           C  
ATOM   3256  CE3 TRP A 358      76.132 -33.731 -23.748  0.00  6.00           C  
ATOM   3257  NE1 TRP A 358      75.342 -30.375 -22.877  0.00  6.00           N  
ATOM   3258  CZ2 TRP A 358      75.276 -31.429 -25.144  0.00  6.00           C  
ATOM   3259  CZ3 TRP A 358      75.922 -33.757 -25.122  0.00  6.00           C  
ATOM   3260  CH2 TRP A 358      75.507 -32.638 -25.800  0.00  6.00           C  
ATOM   3261  H   TRP A 358      77.470 -30.760 -19.991  0.00  6.00           H  
ATOM   3262  HA  TRP A 358      75.238 -32.207 -18.981  0.00  6.00           H  
ATOM   3263 1HB  TRP A 358      77.478 -33.290 -20.713  0.00  6.00           H  
ATOM   3264 2HB  TRP A 358      75.814 -33.905 -20.567  0.00  6.00           H  
ATOM   3265  HD1 TRP A 358      75.691 -30.357 -20.644  0.00  6.00           H  
ATOM   3266  HE1 TRP A 358      75.045 -29.437 -23.102  0.00  6.00           H  
ATOM   3267  HE3 TRP A 358      76.464 -34.647 -23.259  0.00  6.00           H  
ATOM   3268  HZ2 TRP A 358      74.946 -30.518 -25.643  0.00  6.00           H  
ATOM   3269  HZ3 TRP A 358      76.097 -34.695 -25.649  0.00  6.00           H  
ATOM   3270  HH2 TRP A 358      75.355 -32.701 -26.878  0.00  6.00           H  
ATOM   3271  N   SER A 359      78.230 -33.091 -17.901  0.00  9.00           N  
ATOM   3272  CA  SER A 359      78.915 -33.914 -16.952  0.00  9.00           C  
ATOM   3273  C   SER A 359      78.422 -33.651 -15.546  0.00  9.00           C  
ATOM   3274  O   SER A 359      78.051 -34.581 -14.830  0.00  9.00           O  
ATOM   3275  CB  SER A 359      80.410 -33.677 -17.047  0.00  9.00           C  
ATOM   3276  OG  SER A 359      80.936 -34.121 -18.267  0.00  9.00           O  
ATOM   3277  H   SER A 359      78.760 -32.427 -18.454  0.00  9.00           H  
ATOM   3278  HA  SER A 359      78.889 -34.975 -17.200  0.00  9.00           H  
ATOM   3279 1HB  SER A 359      80.600 -32.608 -16.947  0.00  9.00           H  
ATOM   3280 2HB  SER A 359      80.900 -34.209 -16.234  0.00  9.00           H  
ATOM   3281  HG  SER A 359      80.776 -35.063 -18.360  0.00  9.00           H  
ATOM   3282  N   THR A 360      78.385 -32.371 -15.129  0.00  7.00           N  
ATOM   3283  CA  THR A 360      78.003 -32.017 -13.788  0.00  7.00           C  
ATOM   3284  C   THR A 360      76.592 -32.442 -13.566  0.00  7.00           C  
ATOM   3285  O   THR A 360      76.235 -32.905 -12.484  0.00  7.00           O  
ATOM   3286  CB  THR A 360      78.134 -30.507 -13.518  0.00  7.00           C  
ATOM   3287  CG2 THR A 360      79.350 -29.941 -14.236  0.00  7.00           C  
ATOM   3288  OG1 THR A 360      76.955 -29.833 -13.978  0.00  7.00           O  
ATOM   3289  H   THR A 360      78.633 -31.639 -15.788  0.00  7.00           H  
ATOM   3290  HA  THR A 360      78.669 -32.503 -13.074  0.00  7.00           H  
ATOM   3291  HB  THR A 360      78.239 -30.346 -12.446  0.00  7.00           H  
ATOM   3292  HG1 THR A 360      76.187 -30.386 -13.816  0.00  7.00           H  
ATOM   3293 1HG2 THR A 360      79.426 -28.872 -14.033  0.00  7.00           H  
ATOM   3294 2HG2 THR A 360      80.249 -30.444 -13.880  0.00  7.00           H  
ATOM   3295 3HG2 THR A 360      79.245 -30.100 -15.308  0.00  7.00           H  
ATOM   3296  N   LEU A 361      75.748 -32.264 -14.605  0.00  7.00           N  
ATOM   3297  CA  LEU A 361      74.361 -32.607 -14.530  0.00  7.00           C  
ATOM   3298  C   LEU A 361      74.253 -34.092 -14.281  0.00  7.00           C  
ATOM   3299  O   LEU A 361      73.546 -34.549 -13.391  0.00  7.00           O  
ATOM   3300  CB  LEU A 361      73.629 -32.203 -15.816  0.00  7.00           C  
ATOM   3301  CG  LEU A 361      72.973 -30.817 -15.786  0.00  7.00           C  
ATOM   3302  CD1 LEU A 361      73.925 -29.776 -16.359  0.00  7.00           C  
ATOM   3303  CD2 LEU A 361      71.673 -30.852 -16.575  0.00  7.00           C  
ATOM   3304  H   LEU A 361      76.113 -31.874 -15.463  0.00  7.00           H  
ATOM   3305  HA  LEU A 361      73.880 -32.012 -13.756  0.00  7.00           H  
ATOM   3306 1HB  LEU A 361      74.471 -32.203 -16.507  0.00  7.00           H  
ATOM   3307 2HB  LEU A 361      72.907 -32.959 -16.124  0.00  7.00           H  
ATOM   3308  HG  LEU A 361      72.726 -30.598 -14.746  0.00  7.00           H  
ATOM   3309 1HD1 LEU A 361      73.451 -28.795 -16.333  0.00  7.00           H  
ATOM   3310 2HD1 LEU A 361      74.839 -29.752 -15.765  0.00  7.00           H  
ATOM   3311 3HD1 LEU A 361      74.168 -30.034 -17.389  0.00  7.00           H  
ATOM   3312 1HD2 LEU A 361      71.207 -29.866 -16.552  0.00  7.00           H  
ATOM   3313 2HD2 LEU A 361      71.881 -31.131 -17.608  0.00  7.00           H  
ATOM   3314 3HD2 LEU A 361      70.997 -31.583 -16.132  0.00  7.00           H  
ATOM   3315  N   THR A 362      74.960 -34.892 -15.114  0.00  8.00           N  
ATOM   3316  CA  THR A 362      74.880 -36.328 -15.059  0.00  8.00           C  
ATOM   3317  C   THR A 362      75.551 -36.918 -13.848  0.00  8.00           C  
ATOM   3318  O   THR A 362      75.001 -37.810 -13.196  0.00  8.00           O  
ATOM   3319  CB  THR A 362      75.500 -36.961 -16.319  0.00  8.00           C  
ATOM   3320  CG2 THR A 362      74.738 -36.532 -17.562  0.00  8.00           C  
ATOM   3321  OG1 THR A 362      76.869 -36.552 -16.437  0.00  8.00           O  
ATOM   3322  H   THR A 362      75.568 -34.459 -15.785  0.00  8.00           H  
ATOM   3323  HA  THR A 362      73.836 -36.637 -15.002  0.00  8.00           H  
ATOM   3324  HB  THR A 362      75.461 -38.046 -16.226  0.00  8.00           H  
ATOM   3325  HG1 THR A 362      77.259 -36.961 -17.214  0.00  8.00           H  
ATOM   3326 1HG2 THR A 362      75.190 -36.989 -18.442  0.00  8.00           H  
ATOM   3327 2HG2 THR A 362      73.699 -36.851 -17.480  0.00  8.00           H  
ATOM   3328 3HG2 THR A 362      74.777 -35.447 -17.656  0.00  8.00           H  
ATOM   3329  N   LEU A 363      76.768 -36.445 -13.497  0.00  8.00           N  
ATOM   3330  CA  LEU A 363      77.531 -37.047 -12.433  0.00  8.00           C  
ATOM   3331  C   LEU A 363      76.837 -36.840 -11.132  0.00  8.00           C  
ATOM   3332  O   LEU A 363      76.723 -37.765 -10.328  0.00  8.00           O  
ATOM   3333  CB  LEU A 363      78.950 -36.467 -12.383  0.00  8.00           C  
ATOM   3334  CG  LEU A 363      79.847 -37.031 -11.274  0.00  8.00           C  
ATOM   3335  CD1 LEU A 363      80.042 -38.528 -11.472  0.00  8.00           C  
ATOM   3336  CD2 LEU A 363      81.185 -36.307 -11.285  0.00  8.00           C  
ATOM   3337  H   LEU A 363      77.154 -35.655 -13.993  0.00  8.00           H  
ATOM   3338  HA  LEU A 363      77.598 -38.123 -12.596  0.00  8.00           H  
ATOM   3339 1HB  LEU A 363      79.309 -36.793 -13.357  0.00  8.00           H  
ATOM   3340 2HB  LEU A 363      78.939 -35.377 -12.346  0.00  8.00           H  
ATOM   3341  HG  LEU A 363      79.360 -36.817 -10.323  0.00  8.00           H  
ATOM   3342 1HD1 LEU A 363      80.680 -38.920 -10.680  0.00  8.00           H  
ATOM   3343 2HD1 LEU A 363      79.074 -39.029 -11.437  0.00  8.00           H  
ATOM   3344 3HD1 LEU A 363      80.511 -38.709 -12.438  0.00  8.00           H  
ATOM   3345 1HD2 LEU A 363      81.822 -36.709 -10.496  0.00  8.00           H  
ATOM   3346 2HD2 LEU A 363      81.669 -36.451 -12.251  0.00  8.00           H  
ATOM   3347 3HD2 LEU A 363      81.025 -35.242 -11.115  0.00  8.00           H  
ATOM   3348  N   THR A 364      76.332 -35.616 -10.905  0.00  9.00           N  
ATOM   3349  CA  THR A 364      75.657 -35.212  -9.691  0.00  9.00           C  
ATOM   3350  C   THR A 364      74.363 -35.958  -9.616  0.00  9.00           C  
ATOM   3351  O   THR A 364      73.709 -35.966  -8.589  0.00  9.00           O  
ATOM   3352  CB  THR A 364      75.387 -33.697  -9.638  0.00  9.00           C  
ATOM   3353  CG2 THR A 364      76.663 -32.938  -9.308  0.00  9.00           C  
ATOM   3354  OG1 THR A 364      74.887 -33.253 -10.906  0.00  9.00           O  
ATOM   3355  H   THR A 364      76.447 -34.946 -11.644  0.00  9.00           H  
ATOM   3356  HA  THR A 364      76.285 -35.435  -8.828  0.00  9.00           H  
ATOM   3357  HB  THR A 364      74.638 -33.497  -8.872  0.00  9.00           H  
ATOM   3358  HG1 THR A 364      75.361 -33.701 -11.611  0.00  9.00           H  
ATOM   3359 1HG2 THR A 364      76.452 -31.870  -9.274  0.00  9.00           H  
ATOM   3360 2HG2 THR A 364      77.040 -33.265  -8.338  0.00  9.00           H  
ATOM   3361 3HG2 THR A 364      77.412 -33.137 -10.074  0.00  9.00           H  
ATOM   3362  N   THR A 365      73.957 -36.541 -10.764  0.00  8.00           N  
ATOM   3363  CA  THR A 365      72.753 -37.293 -11.001  0.00  8.00           C  
ATOM   3364  C   THR A 365      71.554 -36.403 -10.950  0.00  8.00           C  
ATOM   3365  O   THR A 365      70.456 -36.849 -10.623  0.00  8.00           O  
ATOM   3366  CB  THR A 365      72.577 -38.430  -9.978  0.00  8.00           C  
ATOM   3367  CG2 THR A 365      73.798 -39.338  -9.976  0.00  8.00           C  
ATOM   3368  OG1 THR A 365      72.397 -37.875  -8.669  0.00  8.00           O  
ATOM   3369  H   THR A 365      74.610 -36.407 -11.522  0.00  8.00           H  
ATOM   3370  HA  THR A 365      72.760 -37.692 -12.016  0.00  8.00           H  
ATOM   3371  HB  THR A 365      71.694 -39.011 -10.241  0.00  8.00           H  
ATOM   3372  HG1 THR A 365      72.288 -38.586  -8.032  0.00  8.00           H  
ATOM   3373 1HG2 THR A 365      73.655 -40.136  -9.247  0.00  8.00           H  
ATOM   3374 2HG2 THR A 365      73.930 -39.771 -10.967  0.00  8.00           H  
ATOM   3375 3HG2 THR A 365      74.681 -38.758  -9.711  0.00  8.00           H  
ATOM   3376  N   ILE A 366      71.734 -35.100 -11.232  0.00  8.00           N  
ATOM   3377  CA  ILE A 366      70.603 -34.223 -11.323  0.00  8.00           C  
ATOM   3378  C   ILE A 366      69.844 -34.529 -12.605  0.00  8.00           C  
ATOM   3379  O   ILE A 366      68.631 -34.727 -12.564  0.00  8.00           O  
ATOM   3380  CB  ILE A 366      71.023 -32.742 -11.300  0.00  8.00           C  
ATOM   3381  CG1 ILE A 366      69.963 -31.876 -11.985  0.00  8.00           C  
ATOM   3382  CG2 ILE A 366      72.376 -32.562 -11.970  0.00  8.00           C  
ATOM   3383  CD1 ILE A 366      70.480 -30.537 -12.457  0.00  8.00           C  
ATOM   3384  H   ILE A 366      72.660 -34.726 -11.381  0.00  8.00           H  
ATOM   3385  HA  ILE A 366      69.896 -34.423 -10.518  0.00  8.00           H  
ATOM   3386  HB  ILE A 366      71.082 -32.406 -10.265  0.00  8.00           H  
ATOM   3387 1HG1 ILE A 366      69.584 -32.440 -12.836  0.00  8.00           H  
ATOM   3388 2HG1 ILE A 366      69.157 -31.721 -11.266  0.00  8.00           H  
ATOM   3389 1HG2 ILE A 366      72.657 -31.510 -11.945  0.00  8.00           H  
ATOM   3390 2HG2 ILE A 366      73.125 -33.150 -11.441  0.00  8.00           H  
ATOM   3391 3HG2 ILE A 366      72.317 -32.897 -13.005  0.00  8.00           H  
ATOM   3392 1HD1 ILE A 366      69.672 -29.980 -12.932  0.00  8.00           H  
ATOM   3393 2HD1 ILE A 366      70.859 -29.970 -11.605  0.00  8.00           H  
ATOM   3394 3HD1 ILE A 366      71.284 -30.690 -13.176  0.00  8.00           H  
ATOM   3395  N   GLY A 367      70.556 -34.595 -13.741  0.00  9.00           N  
ATOM   3396  CA  GLY A 367      70.007 -35.023 -15.009  0.00  9.00           C  
ATOM   3397  C   GLY A 367      68.864 -34.186 -15.503  0.00  9.00           C  
ATOM   3398  O   GLY A 367      67.760 -34.698 -15.699  0.00  9.00           O  
ATOM   3399  H   GLY A 367      71.528 -34.326 -13.691  0.00  9.00           H  
ATOM   3400 1HA  GLY A 367      70.789 -34.985 -15.767  0.00  9.00           H  
ATOM   3401 2HA  GLY A 367      69.644 -36.046 -14.913  0.00  9.00           H  
ATOM   3402  N   GLU A 368      69.062 -32.871 -15.710  0.00  8.00           N  
ATOM   3403  CA  GLU A 368      67.974 -32.085 -16.233  0.00  8.00           C  
ATOM   3404  C   GLU A 368      67.670 -32.361 -17.672  0.00  8.00           C  
ATOM   3405  O   GLU A 368      66.503 -32.541 -18.030  0.00  8.00           O  
ATOM   3406  CB  GLU A 368      68.276 -30.595 -16.055  0.00  8.00           C  
ATOM   3407  CG  GLU A 368      68.077 -30.078 -14.638  0.00  8.00           C  
ATOM   3408  CD  GLU A 368      68.675 -28.709 -14.467  0.00  8.00           C  
ATOM   3409  OE1 GLU A 368      69.241 -28.207 -15.408  0.00  8.00           O  
ATOM   3410  OE2 GLU A 368      68.470 -28.118 -13.433  0.00  8.00           O1-
ATOM   3411  H   GLU A 368      69.945 -32.421 -15.516  0.00  8.00           H  
ATOM   3412  HA  GLU A 368      67.049 -32.345 -15.717  0.00  8.00           H  
ATOM   3413 1HB  GLU A 368      69.314 -30.443 -16.354  0.00  8.00           H  
ATOM   3414 2HB  GLU A 368      67.619 -30.053 -16.735  0.00  8.00           H  
ATOM   3415 1HG  GLU A 368      67.033 -30.059 -14.326  0.00  8.00           H  
ATOM   3416 2HG  GLU A 368      68.625 -30.792 -14.025  0.00  8.00           H  
ATOM   3417  N   THR A 369      68.675 -32.440 -18.578  0.00  7.00           N  
ATOM   3418  CA  THR A 369      68.252 -32.506 -19.956  0.00  7.00           C  
ATOM   3419  C   THR A 369      69.220 -33.207 -20.890  0.00  7.00           C  
ATOM   3420  O   THR A 369      69.071 -34.407 -21.102  0.00  7.00           O  
ATOM   3421  CB  THR A 369      67.994 -31.090 -20.503  0.00  7.00           C  
ATOM   3422  CG2 THR A 369      67.758 -31.133 -22.005  0.00  7.00           C  
ATOM   3423  OG1 THR A 369      66.843 -30.529 -19.858  0.00  7.00           O  
ATOM   3424  H   THR A 369      69.663 -32.456 -18.374  0.00  7.00           H  
ATOM   3425  HA  THR A 369      67.324 -33.072 -20.030  0.00  7.00           H  
ATOM   3426  HB  THR A 369      68.860 -30.464 -20.289  0.00  7.00           H  
ATOM   3427  HG1 THR A 369      66.081 -31.091 -20.017  0.00  7.00           H  
ATOM   3428 1HG2 THR A 369      67.578 -30.123 -22.373  0.00  7.00           H  
ATOM   3429 2HG2 THR A 369      68.636 -31.549 -22.498  0.00  7.00           H  
ATOM   3430 3HG2 THR A 369      66.892 -31.758 -22.218  0.00  7.00           H  
ATOM   3431  N   PRO A 370      70.203 -32.484 -21.410  0.00  7.00           N  
ATOM   3432  CA  PRO A 370      70.998 -32.929 -22.556  0.00  7.00           C  
ATOM   3433  C   PRO A 370      71.389 -34.370 -22.565  0.00  7.00           C  
ATOM   3434  O   PRO A 370      72.155 -34.805 -21.695  0.00  7.00           O  
ATOM   3435  CB  PRO A 370      72.240 -32.035 -22.495  0.00  7.00           C  
ATOM   3436  CG  PRO A 370      71.698 -30.661 -22.293  0.00  7.00           C  
ATOM   3437  CD  PRO A 370      70.581 -30.815 -21.296  0.00  7.00           C  
ATOM   3438  HA  PRO A 370      70.443 -32.876 -23.505  0.00  7.00           H  
ATOM   3439 1HB  PRO A 370      72.906 -32.326 -21.670  0.00  7.00           H  
ATOM   3440 2HB  PRO A 370      72.828 -32.098 -23.423  0.00  7.00           H  
ATOM   3441 1HG  PRO A 370      72.474 -29.979 -21.914  0.00  7.00           H  
ATOM   3442 2HG  PRO A 370      71.330 -30.235 -23.238  0.00  7.00           H  
ATOM   3443 1HD  PRO A 370      70.896 -30.557 -20.275  0.00  7.00           H  
ATOM   3444 2HD  PRO A 370      69.717 -30.178 -21.537  0.00  7.00           H  
ATOM   3445  N   PRO A 371      70.854 -35.087 -23.511  0.00  5.00           N  
ATOM   3446  CA  PRO A 371      71.180 -36.483 -23.629  0.00  5.00           C  
ATOM   3447  C   PRO A 371      72.312 -36.721 -24.563  0.00  5.00           C  
ATOM   3448  O   PRO A 371      72.524 -35.905 -25.468  0.00  5.00           O  
ATOM   3449  CB  PRO A 371      69.885 -37.127 -24.135  0.00  5.00           C  
ATOM   3450  CG  PRO A 371      69.325 -36.131 -25.093  0.00  5.00           C  
ATOM   3451  CD  PRO A 371      69.796 -34.791 -24.596  0.00  5.00           C  
ATOM   3452  HA  PRO A 371      71.518 -36.923 -22.680  0.00  5.00           H  
ATOM   3453 1HB  PRO A 371      70.081 -38.090 -24.630  0.00  5.00           H  
ATOM   3454 2HB  PRO A 371      69.184 -37.325 -23.311  0.00  5.00           H  
ATOM   3455 1HG  PRO A 371      69.680 -36.321 -26.117  0.00  5.00           H  
ATOM   3456 2HG  PRO A 371      68.226 -36.180 -25.119  0.00  5.00           H  
ATOM   3457 1HD  PRO A 371      70.236 -34.181 -25.399  0.00  5.00           H  
ATOM   3458 2HD  PRO A 371      68.980 -34.200 -24.155  0.00  5.00           H  
ATOM   3459  N   PRO A 372      73.024 -37.797 -24.385  0.00  8.00           N  
ATOM   3460  CA  PRO A 372      73.997 -38.191 -25.364  0.00  8.00           C  
ATOM   3461  C   PRO A 372      73.244 -38.838 -26.484  0.00  8.00           C  
ATOM   3462  O   PRO A 372      72.395 -39.686 -26.209  0.00  8.00           O  
ATOM   3463  CB  PRO A 372      74.937 -39.158 -24.637  0.00  8.00           C  
ATOM   3464  CG  PRO A 372      74.057 -40.287 -24.220  0.00  8.00           C  
ATOM   3465  CD  PRO A 372      72.982 -39.663 -23.371  0.00  8.00           C  
ATOM   3466  HA  PRO A 372      74.516 -37.333 -25.817  0.00  8.00           H  
ATOM   3467 1HB  PRO A 372      75.746 -39.506 -25.296  0.00  8.00           H  
ATOM   3468 2HB  PRO A 372      75.412 -38.681 -23.767  0.00  8.00           H  
ATOM   3469 1HG  PRO A 372      73.625 -40.798 -25.093  0.00  8.00           H  
ATOM   3470 2HG  PRO A 372      74.622 -41.042 -23.652  0.00  8.00           H  
ATOM   3471 1HD  PRO A 372      72.029 -40.207 -23.441  0.00  8.00           H  
ATOM   3472 2HD  PRO A 372      73.257 -39.633 -22.307  0.00  8.00           H  
ATOM   3473  N   VAL A 373      73.526 -38.449 -27.751  0.00  3.00           N  
ATOM   3474  CA  VAL A 373      72.824 -38.972 -28.877  0.00  3.00           C  
ATOM   3475  C   VAL A 373      73.206 -40.384 -29.212  0.00  3.00           C  
ATOM   3476  O   VAL A 373      72.338 -41.233 -29.409  0.00  3.00           O  
ATOM   3477  CB  VAL A 373      73.052 -38.091 -30.120  0.00  3.00           C  
ATOM   3478  CG1 VAL A 373      72.061 -38.451 -31.217  0.00  3.00           C  
ATOM   3479  CG2 VAL A 373      72.931 -36.618 -29.758  0.00  3.00           C  
ATOM   3480  H   VAL A 373      74.256 -37.765 -27.889  0.00  3.00           H  
ATOM   3481  HA  VAL A 373      71.749 -39.002 -28.695  0.00  3.00           H  
ATOM   3482  HB  VAL A 373      74.068 -38.246 -30.482  0.00  3.00           H  
ATOM   3483 1HG1 VAL A 373      72.237 -37.819 -32.088  0.00  3.00           H  
ATOM   3484 2HG1 VAL A 373      72.192 -39.497 -31.496  0.00  3.00           H  
ATOM   3485 3HG1 VAL A 373      71.045 -38.295 -30.855  0.00  3.00           H  
ATOM   3486 1HG2 VAL A 373      73.096 -36.010 -30.648  0.00  3.00           H  
ATOM   3487 2HG2 VAL A 373      71.935 -36.422 -29.363  0.00  3.00           H  
ATOM   3488 3HG2 VAL A 373      73.677 -36.366 -29.004  0.00  3.00           H  
ATOM   3489  N   LYS A 374      74.520 -40.683 -29.252  0.00  6.00           N  
ATOM   3490  CA  LYS A 374      74.908 -41.974 -29.744  0.00  6.00           C  
ATOM   3491  C   LYS A 374      75.011 -42.977 -28.647  0.00  6.00           C  
ATOM   3492  O   LYS A 374      75.133 -42.639 -27.483  0.00  6.00           O  
ATOM   3493  CB  LYS A 374      76.241 -41.883 -30.490  0.00  6.00           C  
ATOM   3494  CG  LYS A 374      76.185 -41.077 -31.781  0.00  6.00           C  
ATOM   3495  CD  LYS A 374      75.343 -41.779 -32.836  0.00  6.00           C  
ATOM   3496  CE  LYS A 374      76.049 -43.014 -33.377  0.00  6.00           C  
ATOM   3497  NZ  LYS A 374      75.256 -43.687 -34.441  0.00  6.00           N1+
ATOM   3498  H   LYS A 374      75.235 -40.034 -28.956  0.00  6.00           H  
ATOM   3499  HA  LYS A 374      74.141 -42.359 -30.417  0.00  6.00           H  
ATOM   3500 1HB  LYS A 374      76.958 -41.427 -29.808  0.00  6.00           H  
ATOM   3501 2HB  LYS A 374      76.553 -42.904 -30.714  0.00  6.00           H  
ATOM   3502 1HG  LYS A 374      75.753 -40.100 -31.561  0.00  6.00           H  
ATOM   3503 2HG  LYS A 374      77.201 -40.949 -32.153  0.00  6.00           H  
ATOM   3504 1HD  LYS A 374      74.394 -42.070 -32.385  0.00  6.00           H  
ATOM   3505 2HD  LYS A 374      75.157 -41.081 -33.653  0.00  6.00           H  
ATOM   3506 1HE  LYS A 374      77.012 -42.708 -33.782  0.00  6.00           H  
ATOM   3507 2HE  LYS A 374      76.206 -43.707 -32.550  0.00  6.00           H  
ATOM   3508 1HZ  LYS A 374      75.757 -44.499 -34.772  0.00  6.00           H  
ATOM   3509 2HZ  LYS A 374      74.362 -43.972 -34.067  0.00  6.00           H  
ATOM   3510 3HZ  LYS A 374      75.110 -43.046 -35.208  0.00  6.00           H  
ATOM   3511  N   ASP A 375      74.961 -44.261 -29.052  0.00  2.00           N  
ATOM   3512  CA  ASP A 375      75.019 -45.380 -28.159  0.00  2.00           C  
ATOM   3513  C   ASP A 375      76.338 -45.351 -27.475  0.00  2.00           C  
ATOM   3514  O   ASP A 375      76.424 -45.653 -26.274  0.00  2.00           O  
ATOM   3515  CB  ASP A 375      74.822 -46.704 -28.901  0.00  2.00           C  
ATOM   3516  CG  ASP A 375      73.421 -46.909 -29.459  0.00  2.00           C  
ATOM   3517  OD1 ASP A 375      72.550 -46.143 -29.122  0.00  2.00           O  
ATOM   3518  OD2 ASP A 375      73.266 -47.728 -30.334  0.00  2.00           O1-
ATOM   3519  H   ASP A 375      74.879 -44.428 -30.045  0.00  2.00           H  
ATOM   3520  HA  ASP A 375      74.200 -45.322 -27.442  0.00  2.00           H  
ATOM   3521 1HB  ASP A 375      75.555 -46.873 -29.690  0.00  2.00           H  
ATOM   3522 2HB  ASP A 375      74.995 -47.407 -28.086  0.00  2.00           H  
ATOM   3523  N   GLU A 376      77.407 -44.972 -28.186  0.00  2.00           N  
ATOM   3524  CA  GLU A 376      78.694 -44.927 -27.563  0.00  2.00           C  
ATOM   3525  C   GLU A 376      78.592 -43.939 -26.450  0.00  2.00           C  
ATOM   3526  O   GLU A 376      79.131 -44.144 -25.376  0.00  2.00           O  
ATOM   3527  CB  GLU A 376      79.794 -44.536 -28.553  0.00  2.00           C  
ATOM   3528  CG  GLU A 376      80.037 -45.554 -29.658  0.00  2.00           C  
ATOM   3529  CD  GLU A 376      79.009 -45.433 -30.748  0.00  2.00           C  
ATOM   3530  OE1 GLU A 376      78.160 -44.580 -30.646  0.00  2.00           O  
ATOM   3531  OE2 GLU A 376      79.137 -46.116 -31.736  0.00  2.00           O1-
ATOM   3532  H   GLU A 376      77.323 -44.718 -29.160  0.00  2.00           H  
ATOM   3533  HA  GLU A 376      78.971 -45.923 -27.214  0.00  2.00           H  
ATOM   3534 1HB  GLU A 376      79.499 -43.584 -28.995  0.00  2.00           H  
ATOM   3535 2HB  GLU A 376      80.709 -44.401 -27.976  0.00  2.00           H  
ATOM   3536 1HG  GLU A 376      81.034 -45.493 -30.092  0.00  2.00           H  
ATOM   3537 2HG  GLU A 376      79.919 -46.512 -29.153  0.00  2.00           H  
ATOM   3538  N   GLU A 377      77.889 -42.825 -26.722  0.00  9.00           N  
ATOM   3539  CA  GLU A 377      77.710 -41.808 -25.719  0.00  9.00           C  
ATOM   3540  C   GLU A 377      76.866 -42.323 -24.602  0.00  9.00           C  
ATOM   3541  O   GLU A 377      77.138 -42.019 -23.431  0.00  9.00           O  
ATOM   3542  CB  GLU A 377      77.077 -40.552 -26.322  0.00  9.00           C  
ATOM   3543  CG  GLU A 377      77.683 -40.118 -27.650  0.00  9.00           C  
ATOM   3544  CD  GLU A 377      76.940 -38.948 -28.232  0.00  9.00           C  
ATOM   3545  OE1 GLU A 377      76.683 -38.014 -27.512  0.00  9.00           O  
ATOM   3546  OE2 GLU A 377      76.729 -38.937 -29.422  0.00  9.00           O1-
ATOM   3547  H   GLU A 377      77.477 -42.697 -27.627  0.00  9.00           H  
ATOM   3548  HA  GLU A 377      78.677 -41.525 -25.304  0.00  9.00           H  
ATOM   3549 1HB  GLU A 377      76.017 -40.765 -26.460  0.00  9.00           H  
ATOM   3550 2HB  GLU A 377      77.196 -39.753 -25.591  0.00  9.00           H  
ATOM   3551 1HG  GLU A 377      78.744 -39.878 -27.584  0.00  9.00           H  
ATOM   3552 2HG  GLU A 377      77.548 -40.989 -28.290  0.00  9.00           H  
ATOM   3553  N   TYR A 378      75.819 -43.120 -24.893  0.00  4.00           N  
ATOM   3554  CA  TYR A 378      74.931 -43.618 -23.888  0.00  4.00           C  
ATOM   3555  C   TYR A 378      75.680 -44.528 -22.950  0.00  4.00           C  
ATOM   3556  O   TYR A 378      75.441 -44.540 -21.749  0.00  4.00           O  
ATOM   3557  CB  TYR A 378      73.752 -44.356 -24.525  0.00  4.00           C  
ATOM   3558  CG  TYR A 378      72.573 -43.465 -24.847  0.00  4.00           C  
ATOM   3559  CD1 TYR A 378      72.281 -43.115 -26.158  0.00  4.00           C  
ATOM   3560  CD2 TYR A 378      71.754 -42.978 -23.840  0.00  4.00           C  
ATOM   3561  CE1 TYR A 378      71.206 -42.301 -26.458  0.00  4.00           C  
ATOM   3562  CE2 TYR A 378      70.675 -42.164 -24.128  0.00  4.00           C  
ATOM   3563  CZ  TYR A 378      70.405 -41.828 -25.439  0.00  4.00           C  
ATOM   3564  OH  TYR A 378      69.331 -41.018 -25.731  0.00  4.00           O  
ATOM   3565  H   TYR A 378      75.657 -43.372 -25.865  0.00  4.00           H  
ATOM   3566  HA  TYR A 378      74.486 -42.786 -23.342  0.00  4.00           H  
ATOM   3567 1HB  TYR A 378      74.119 -44.820 -25.442  0.00  4.00           H  
ATOM   3568 2HB  TYR A 378      73.441 -45.132 -23.826  0.00  4.00           H  
ATOM   3569  HD1 TYR A 378      72.918 -43.493 -26.957  0.00  4.00           H  
ATOM   3570  HD2 TYR A 378      71.973 -43.247 -22.807  0.00  4.00           H  
ATOM   3571  HE1 TYR A 378      70.989 -42.034 -27.492  0.00  4.00           H  
ATOM   3572  HE2 TYR A 378      70.044 -41.790 -23.322  0.00  4.00           H  
ATOM   3573  HH  TYR A 378      68.842 -40.746 -24.951  0.00  4.00           H  
ATOM   3574  N   LEU A 379      76.579 -45.360 -23.514  0.00  2.00           N  
ATOM   3575  CA  LEU A 379      77.316 -46.281 -22.687  0.00  2.00           C  
ATOM   3576  C   LEU A 379      78.181 -45.492 -21.758  0.00  2.00           C  
ATOM   3577  O   LEU A 379      78.413 -45.876 -20.624  0.00  2.00           O  
ATOM   3578  CB  LEU A 379      78.159 -47.238 -23.539  0.00  2.00           C  
ATOM   3579  CG  LEU A 379      77.358 -48.240 -24.381  0.00  2.00           C  
ATOM   3580  CD1 LEU A 379      78.291 -49.006 -25.309  0.00  2.00           C  
ATOM   3581  CD2 LEU A 379      76.610 -49.194 -23.461  0.00  2.00           C  
ATOM   3582  H   LEU A 379      76.746 -45.346 -24.503  0.00  2.00           H  
ATOM   3583  HA  LEU A 379      76.621 -46.908 -22.130  0.00  2.00           H  
ATOM   3584 1HB  LEU A 379      78.649 -46.514 -24.187  0.00  2.00           H  
ATOM   3585 2HB  LEU A 379      78.908 -47.757 -22.942  0.00  2.00           H  
ATOM   3586  HG  LEU A 379      76.618 -47.671 -24.944  0.00  2.00           H  
ATOM   3587 1HD1 LEU A 379      77.713 -49.714 -25.903  0.00  2.00           H  
ATOM   3588 2HD1 LEU A 379      78.798 -48.306 -25.973  0.00  2.00           H  
ATOM   3589 3HD1 LEU A 379      79.029 -49.546 -24.718  0.00  2.00           H  
ATOM   3590 1HD2 LEU A 379      76.040 -49.904 -24.061  0.00  2.00           H  
ATOM   3591 2HD2 LEU A 379      77.323 -49.733 -22.838  0.00  2.00           H  
ATOM   3592 3HD2 LEU A 379      75.928 -48.628 -22.826  0.00  2.00           H  
ATOM   3593  N   PHE A 380      78.731 -44.369 -22.241  0.00  8.00           N  
ATOM   3594  CA  PHE A 380      79.556 -43.583 -21.389  0.00  8.00           C  
ATOM   3595  C   PHE A 380      78.692 -43.007 -20.294  0.00  8.00           C  
ATOM   3596  O   PHE A 380      79.051 -43.026 -19.117  0.00  8.00           O  
ATOM   3597  CB  PHE A 380      80.260 -42.477 -22.177  0.00  8.00           C  
ATOM   3598  CG  PHE A 380      81.315 -42.982 -23.120  0.00  8.00           C  
ATOM   3599  CD1 PHE A 380      81.876 -44.239 -22.947  0.00  8.00           C  
ATOM   3600  CD2 PHE A 380      81.748 -42.203 -24.182  0.00  8.00           C  
ATOM   3601  CE1 PHE A 380      82.846 -44.705 -23.814  0.00  8.00           C  
ATOM   3602  CE2 PHE A 380      82.717 -42.666 -25.051  0.00  8.00           C  
ATOM   3603  CZ  PHE A 380      83.267 -43.919 -24.866  0.00  8.00           C  
ATOM   3604  H   PHE A 380      78.579 -44.064 -23.192  0.00  8.00           H  
ATOM   3605  HA  PHE A 380      80.346 -44.204 -20.963  0.00  8.00           H  
ATOM   3606 1HB  PHE A 380      79.538 -41.929 -22.781  0.00  8.00           H  
ATOM   3607 2HB  PHE A 380      80.757 -41.789 -21.494  0.00  8.00           H  
ATOM   3608  HD1 PHE A 380      81.543 -44.861 -22.116  0.00  8.00           H  
ATOM   3609  HD2 PHE A 380      81.314 -41.213 -24.328  0.00  8.00           H  
ATOM   3610  HE1 PHE A 380      83.279 -45.694 -23.666  0.00  8.00           H  
ATOM   3611  HE2 PHE A 380      83.048 -42.043 -25.882  0.00  8.00           H  
ATOM   3612  HZ  PHE A 380      84.032 -44.284 -25.549  0.00  8.00           H  
ATOM   3613  N   VAL A 381      77.498 -42.508 -20.670  0.00  7.00           N  
ATOM   3614  CA  VAL A 381      76.653 -41.829 -19.745  0.00  7.00           C  
ATOM   3615  C   VAL A 381      76.264 -42.753 -18.615  0.00  7.00           C  
ATOM   3616  O   VAL A 381      76.261 -42.342 -17.459  0.00  7.00           O  
ATOM   3617  CB  VAL A 381      75.385 -41.288 -20.431  0.00  7.00           C  
ATOM   3618  CG1 VAL A 381      75.106 -39.860 -19.985  0.00  7.00           C  
ATOM   3619  CG2 VAL A 381      75.527 -41.354 -21.944  0.00  7.00           C  
ATOM   3620  H   VAL A 381      77.190 -42.613 -21.634  0.00  7.00           H  
ATOM   3621  HA  VAL A 381      77.180 -41.009 -19.255  0.00  7.00           H  
ATOM   3622  HB  VAL A 381      74.540 -41.923 -20.164  0.00  7.00           H  
ATOM   3623 1HG1 VAL A 381      74.206 -39.494 -20.479  0.00  7.00           H  
ATOM   3624 2HG1 VAL A 381      74.961 -39.838 -18.905  0.00  7.00           H  
ATOM   3625 3HG1 VAL A 381      75.950 -39.224 -20.252  0.00  7.00           H  
ATOM   3626 1HG2 VAL A 381      74.622 -40.968 -22.412  0.00  7.00           H  
ATOM   3627 2HG2 VAL A 381      76.382 -40.752 -22.254  0.00  7.00           H  
ATOM   3628 3HG2 VAL A 381      75.682 -42.388 -22.250  0.00  7.00           H  
ATOM   3629  N   VAL A 382      75.942 -44.027 -18.935  0.00  5.00           N  
ATOM   3630  CA  VAL A 382      75.535 -44.964 -17.910  0.00  5.00           C  
ATOM   3631  C   VAL A 382      76.645 -45.157 -16.926  0.00  5.00           C  
ATOM   3632  O   VAL A 382      76.396 -45.314 -15.731  0.00  5.00           O  
ATOM   3633  CB  VAL A 382      75.138 -46.331 -18.499  0.00  5.00           C  
ATOM   3634  CG1 VAL A 382      74.283 -46.146 -19.744  0.00  5.00           C  
ATOM   3635  CG2 VAL A 382      76.377 -47.152 -18.822  0.00  5.00           C  
ATOM   3636  H   VAL A 382      75.986 -44.332 -19.889  0.00  5.00           H  
ATOM   3637  HA  VAL A 382      74.703 -44.573 -17.323  0.00  5.00           H  
ATOM   3638  HB  VAL A 382      74.574 -46.888 -17.751  0.00  5.00           H  
ATOM   3639 1HG1 VAL A 382      74.011 -47.122 -20.147  0.00  5.00           H  
ATOM   3640 2HG1 VAL A 382      73.378 -45.596 -19.486  0.00  5.00           H  
ATOM   3641 3HG1 VAL A 382      74.846 -45.590 -20.493  0.00  5.00           H  
ATOM   3642 1HG2 VAL A 382      76.078 -48.115 -19.236  0.00  5.00           H  
ATOM   3643 2HG2 VAL A 382      76.987 -46.617 -19.549  0.00  5.00           H  
ATOM   3644 3HG2 VAL A 382      76.954 -47.313 -17.911  0.00  5.00           H  
ATOM   3645  N   VAL A 383      77.899 -45.171 -17.408  0.00  1.00           N  
ATOM   3646  CA  VAL A 383      79.029 -45.344 -16.543  0.00  1.00           C  
ATOM   3647  C   VAL A 383      79.123 -44.171 -15.613  0.00  1.00           C  
ATOM   3648  O   VAL A 383      79.448 -44.327 -14.452  0.00  1.00           O  
ATOM   3649  CB  VAL A 383      80.345 -45.485 -17.331  0.00  1.00           C  
ATOM   3650  CG1 VAL A 383      81.539 -45.429 -16.389  0.00  1.00           C  
ATOM   3651  CG2 VAL A 383      80.354 -46.783 -18.124  0.00  1.00           C  
ATOM   3652  H   VAL A 383      78.052 -45.057 -18.400  0.00  1.00           H  
ATOM   3653  HA  VAL A 383      78.933 -46.248 -15.941  0.00  1.00           H  
ATOM   3654  HB  VAL A 383      80.414 -44.672 -18.054  0.00  1.00           H  
ATOM   3655 1HG1 VAL A 383      82.460 -45.531 -16.963  0.00  1.00           H  
ATOM   3656 2HG1 VAL A 383      81.543 -44.475 -15.863  0.00  1.00           H  
ATOM   3657 3HG1 VAL A 383      81.471 -46.243 -15.667  0.00  1.00           H  
ATOM   3658 1HG2 VAL A 383      81.290 -46.867 -18.675  0.00  1.00           H  
ATOM   3659 2HG2 VAL A 383      80.259 -47.627 -17.440  0.00  1.00           H  
ATOM   3660 3HG2 VAL A 383      79.519 -46.788 -18.825  0.00  1.00           H  
ATOM   3661  N   ASP A 384      78.850 -42.956 -16.130  0.00  6.00           N  
ATOM   3662  CA  ASP A 384      78.955 -41.754 -15.350  0.00  6.00           C  
ATOM   3663  C   ASP A 384      77.952 -41.787 -14.231  0.00  6.00           C  
ATOM   3664  O   ASP A 384      78.235 -41.346 -13.122  0.00  6.00           O  
ATOM   3665  CB  ASP A 384      78.741 -40.515 -16.224  0.00  6.00           C  
ATOM   3666  CG  ASP A 384      79.031 -39.194 -15.524  0.00  6.00           C  
ATOM   3667  OD1 ASP A 384      79.571 -39.223 -14.444  0.00  6.00           O  
ATOM   3668  OD2 ASP A 384      78.856 -38.169 -16.138  0.00  6.00           O1-
ATOM   3669  H   ASP A 384      78.564 -42.892 -17.104  0.00  6.00           H  
ATOM   3670  HA  ASP A 384      79.962 -41.665 -14.942  0.00  6.00           H  
ATOM   3671 1HB  ASP A 384      79.283 -40.552 -17.169  0.00  6.00           H  
ATOM   3672 2HB  ASP A 384      77.671 -40.598 -16.414  0.00  6.00           H  
ATOM   3673  N   PHE A 385      76.741 -42.305 -14.499  0.00  8.00           N  
ATOM   3674  CA  PHE A 385      75.715 -42.316 -13.509  0.00  8.00           C  
ATOM   3675  C   PHE A 385      76.161 -43.184 -12.362  0.00  8.00           C  
ATOM   3676  O   PHE A 385      76.004 -42.821 -11.197  0.00  8.00           O  
ATOM   3677  CB  PHE A 385      74.395 -42.820 -14.095  0.00  8.00           C  
ATOM   3678  CG  PHE A 385      74.034 -42.187 -15.409  0.00  8.00           C  
ATOM   3679  CD1 PHE A 385      73.187 -42.833 -16.296  0.00  8.00           C  
ATOM   3680  CD2 PHE A 385      74.543 -40.946 -15.760  0.00  8.00           C  
ATOM   3681  CE1 PHE A 385      72.855 -42.251 -17.506  0.00  8.00           C  
ATOM   3682  CE2 PHE A 385      74.212 -40.362 -16.967  0.00  8.00           C  
ATOM   3683  CZ  PHE A 385      73.367 -41.016 -17.841  0.00  8.00           C  
ATOM   3684  H   PHE A 385      76.545 -42.692 -15.411  0.00  8.00           H  
ATOM   3685  HA  PHE A 385      75.478 -41.294 -13.210  0.00  8.00           H  
ATOM   3686 1HB  PHE A 385      74.447 -43.894 -14.270  0.00  8.00           H  
ATOM   3687 2HB  PHE A 385      73.575 -42.604 -13.410  0.00  8.00           H  
ATOM   3688  HD1 PHE A 385      72.781 -43.809 -16.030  0.00  8.00           H  
ATOM   3689  HD2 PHE A 385      75.211 -40.429 -15.070  0.00  8.00           H  
ATOM   3690  HE1 PHE A 385      72.188 -42.770 -18.194  0.00  8.00           H  
ATOM   3691  HE2 PHE A 385      74.618 -39.386 -17.231  0.00  8.00           H  
ATOM   3692  HZ  PHE A 385      73.107 -40.558 -18.794  0.00  8.00           H  
ATOM   3693  N   LEU A 386      76.709 -44.374 -12.679  0.00  6.00           N  
ATOM   3694  CA  LEU A 386      77.109 -45.328 -11.682  0.00  6.00           C  
ATOM   3695  C   LEU A 386      78.212 -44.756 -10.854  0.00  6.00           C  
ATOM   3696  O   LEU A 386      78.197 -44.862  -9.632  0.00  6.00           O  
ATOM   3697  CB  LEU A 386      77.550 -46.645 -12.334  0.00  6.00           C  
ATOM   3698  CG  LEU A 386      77.728 -47.824 -11.368  0.00  6.00           C  
ATOM   3699  CD1 LEU A 386      77.988 -49.104 -12.150  0.00  6.00           C  
ATOM   3700  CD2 LEU A 386      78.877 -47.532 -10.415  0.00  6.00           C  
ATOM   3701  H   LEU A 386      76.842 -44.598 -13.663  0.00  6.00           H  
ATOM   3702  HA  LEU A 386      76.256 -45.575 -11.050  0.00  6.00           H  
ATOM   3703 1HB  LEU A 386      76.692 -46.818 -12.981  0.00  6.00           H  
ATOM   3704 2HB  LEU A 386      78.444 -46.514 -12.943  0.00  6.00           H  
ATOM   3705  HG  LEU A 386      76.815 -47.899 -10.777  0.00  6.00           H  
ATOM   3706 1HD1 LEU A 386      78.113 -49.936 -11.457  0.00  6.00           H  
ATOM   3707 2HD1 LEU A 386      77.143 -49.306 -12.809  0.00  6.00           H  
ATOM   3708 3HD1 LEU A 386      78.893 -48.990 -12.745  0.00  6.00           H  
ATOM   3709 1HD2 LEU A 386      79.002 -48.370  -9.729  0.00  6.00           H  
ATOM   3710 2HD2 LEU A 386      79.796 -47.388 -10.985  0.00  6.00           H  
ATOM   3711 3HD2 LEU A 386      78.658 -46.628  -9.846  0.00  6.00           H  
ATOM   3712  N   VAL A 387      79.199 -44.114 -11.512  0.00  3.00           N  
ATOM   3713  CA  VAL A 387      80.308 -43.566 -10.778  0.00  3.00           C  
ATOM   3714  C   VAL A 387      79.788 -42.482  -9.890  0.00  3.00           C  
ATOM   3715  O   VAL A 387      80.366 -42.196  -8.844  0.00  3.00           O  
ATOM   3716  CB  VAL A 387      81.404 -43.001 -11.701  0.00  3.00           C  
ATOM   3717  CG1 VAL A 387      82.433 -42.225 -10.893  0.00  3.00           C  
ATOM   3718  CG2 VAL A 387      82.075 -44.122 -12.480  0.00  3.00           C  
ATOM   3719  H   VAL A 387      79.170 -44.012 -12.508  0.00  3.00           H  
ATOM   3720  HA  VAL A 387      80.779 -44.321 -10.148  0.00  3.00           H  
ATOM   3721  HB  VAL A 387      80.943 -42.338 -12.434  0.00  3.00           H  
ATOM   3722 1HG1 VAL A 387      83.200 -41.833 -11.561  0.00  3.00           H  
ATOM   3723 2HG1 VAL A 387      81.944 -41.398 -10.378  0.00  3.00           H  
ATOM   3724 3HG1 VAL A 387      82.895 -42.887 -10.161  0.00  3.00           H  
ATOM   3725 1HG2 VAL A 387      82.846 -43.705 -13.127  0.00  3.00           H  
ATOM   3726 2HG2 VAL A 387      82.528 -44.827 -11.783  0.00  3.00           H  
ATOM   3727 3HG2 VAL A 387      81.332 -44.638 -13.088  0.00  3.00           H  
ATOM   3728  N   GLY A 388      78.697 -41.820 -10.313  0.00  9.00           N  
ATOM   3729  CA  GLY A 388      78.114 -40.755  -9.551  0.00  9.00           C  
ATOM   3730  C   GLY A 388      77.639 -41.280  -8.225  0.00  9.00           C  
ATOM   3731  O   GLY A 388      77.804 -40.625  -7.198  0.00  9.00           O  
ATOM   3732  H   GLY A 388      78.276 -42.083 -11.193  0.00  9.00           H  
ATOM   3733 1HA  GLY A 388      78.864 -39.979  -9.393  0.00  9.00           H  
ATOM   3734 2HA  GLY A 388      77.274 -40.339 -10.106  0.00  9.00           H  
ATOM   3735  N   VAL A 389      77.025 -42.477  -8.205  0.00  8.00           N  
ATOM   3736  CA  VAL A 389      76.517 -42.994  -6.964  0.00  8.00           C  
ATOM   3737  C   VAL A 389      77.670 -43.218  -6.052  0.00  8.00           C  
ATOM   3738  O   VAL A 389      77.544 -43.069  -4.826  0.00  8.00           O  
ATOM   3739  CB  VAL A 389      75.736 -44.309  -7.146  0.00  8.00           C  
ATOM   3740  CG1 VAL A 389      74.984 -44.303  -8.469  0.00  8.00           C  
ATOM   3741  CG2 VAL A 389      76.676 -45.502  -7.075  0.00  8.00           C  
ATOM   3742  H   VAL A 389      76.914 -43.023  -9.048  0.00  8.00           H  
ATOM   3743  HA  VAL A 389      75.840 -42.284  -6.486  0.00  8.00           H  
ATOM   3744  HB  VAL A 389      75.026 -44.416  -6.326  0.00  8.00           H  
ATOM   3745 1HG1 VAL A 389      74.438 -45.240  -8.582  0.00  8.00           H  
ATOM   3746 2HG1 VAL A 389      74.282 -43.470  -8.486  0.00  8.00           H  
ATOM   3747 3HG1 VAL A 389      75.694 -44.198  -9.290  0.00  8.00           H  
ATOM   3748 1HG2 VAL A 389      76.108 -46.423  -7.205  0.00  8.00           H  
ATOM   3749 2HG2 VAL A 389      77.424 -45.422  -7.864  0.00  8.00           H  
ATOM   3750 3HG2 VAL A 389      77.173 -45.517  -6.104  0.00  8.00           H  
ATOM   3751  N   LEU A 390      78.827 -43.611  -6.604  0.00  6.00           N  
ATOM   3752  CA  LEU A 390      79.998 -43.890  -5.826  0.00  6.00           C  
ATOM   3753  C   LEU A 390      80.432 -42.623  -5.150  0.00  6.00           C  
ATOM   3754  O   LEU A 390      80.817 -42.647  -3.980  0.00  6.00           O  
ATOM   3755  CB  LEU A 390      81.119 -44.459  -6.705  0.00  6.00           C  
ATOM   3756  CG  LEU A 390      81.011 -45.958  -7.011  0.00  6.00           C  
ATOM   3757  CD1 LEU A 390      79.559 -46.407  -6.919  0.00  6.00           C  
ATOM   3758  CD2 LEU A 390      81.574 -46.236  -8.397  0.00  6.00           C  
ATOM   3759  H   LEU A 390      78.868 -43.711  -7.609  0.00  6.00           H  
ATOM   3760  HA  LEU A 390      79.768 -44.652  -5.082  0.00  6.00           H  
ATOM   3761 1HB  LEU A 390      80.945 -43.879  -7.610  0.00  6.00           H  
ATOM   3762 2HB  LEU A 390      82.105 -44.222  -6.306  0.00  6.00           H  
ATOM   3763  HG  LEU A 390      81.634 -46.482  -6.287  0.00  6.00           H  
ATOM   3764 1HD1 LEU A 390      79.492 -47.473  -7.138  0.00  6.00           H  
ATOM   3765 2HD1 LEU A 390      79.183 -46.220  -5.913  0.00  6.00           H  
ATOM   3766 3HD1 LEU A 390      78.960 -45.851  -7.640  0.00  6.00           H  
ATOM   3767 1HD2 LEU A 390      81.498 -47.302  -8.613  0.00  6.00           H  
ATOM   3768 2HD2 LEU A 390      81.009 -45.673  -9.140  0.00  6.00           H  
ATOM   3769 3HD2 LEU A 390      82.621 -45.934  -8.432  0.00  6.00           H  
ATOM   3770  N   ILE A 391      80.382 -41.480  -5.860  0.00  6.00           N  
ATOM   3771  CA  ILE A 391      80.843 -40.232  -5.324  0.00  6.00           C  
ATOM   3772  C   ILE A 391      79.968 -39.859  -4.174  0.00  6.00           C  
ATOM   3773  O   ILE A 391      80.464 -39.395  -3.136  0.00  6.00           O  
ATOM   3774  CB  ILE A 391      80.831 -39.104  -6.372  0.00  6.00           C  
ATOM   3775  CG1 ILE A 391      81.882 -39.368  -7.453  0.00  6.00           C  
ATOM   3776  CG2 ILE A 391      81.074 -37.758  -5.707  0.00  6.00           C  
ATOM   3777  CD1 ILE A 391      83.298 -39.428  -6.926  0.00  6.00           C  
ATOM   3778  H   ILE A 391      80.007 -41.504  -6.798  0.00  6.00           H  
ATOM   3779  HA  ILE A 391      81.850 -40.335  -4.923  0.00  6.00           H  
ATOM   3780  HB  ILE A 391      79.863 -39.093  -6.872  0.00  6.00           H  
ATOM   3781 1HG1 ILE A 391      81.630 -40.317  -7.926  0.00  6.00           H  
ATOM   3782 2HG1 ILE A 391      81.802 -38.566  -8.186  0.00  6.00           H  
ATOM   3783 1HG2 ILE A 391      81.063 -36.972  -6.462  0.00  6.00           H  
ATOM   3784 2HG2 ILE A 391      80.290 -37.567  -4.975  0.00  6.00           H  
ATOM   3785 3HG2 ILE A 391      82.043 -37.767  -5.208  0.00  6.00           H  
ATOM   3786 1HD1 ILE A 391      83.986 -39.618  -7.750  0.00  6.00           H  
ATOM   3787 2HD1 ILE A 391      83.552 -38.478  -6.454  0.00  6.00           H  
ATOM   3788 3HD1 ILE A 391      83.381 -40.230  -6.194  0.00  6.00           H  
ATOM   3789  N   PHE A 392      78.640 -40.084  -4.284  0.00  7.00           N  
ATOM   3790  CA  PHE A 392      77.696 -39.738  -3.266  0.00  7.00           C  
ATOM   3791  C   PHE A 392      78.069 -40.455  -2.004  0.00  7.00           C  
ATOM   3792  O   PHE A 392      78.042 -39.886  -0.905  0.00  7.00           O  
ATOM   3793  CB  PHE A 392      76.271 -40.095  -3.693  0.00  7.00           C  
ATOM   3794  CG  PHE A 392      75.904 -39.593  -5.060  0.00  7.00           C  
ATOM   3795  CD1 PHE A 392      75.212 -40.401  -5.950  0.00  7.00           C  
ATOM   3796  CD2 PHE A 392      76.249 -38.311  -5.460  0.00  7.00           C  
ATOM   3797  CE1 PHE A 392      74.874 -39.940  -7.208  0.00  7.00           C  
ATOM   3798  CE2 PHE A 392      75.912 -37.846  -6.716  0.00  7.00           C  
ATOM   3799  CZ  PHE A 392      75.223 -38.663  -7.591  0.00  7.00           C  
ATOM   3800  H   PHE A 392      78.307 -40.513  -5.135  0.00  7.00           H  
ATOM   3801  HA  PHE A 392      77.672 -38.656  -3.135  0.00  7.00           H  
ATOM   3802 1HB  PHE A 392      76.145 -41.177  -3.715  0.00  7.00           H  
ATOM   3803 2HB  PHE A 392      75.552 -39.661  -2.999  0.00  7.00           H  
ATOM   3804  HD1 PHE A 392      74.934 -41.411  -5.646  0.00  7.00           H  
ATOM   3805  HD2 PHE A 392      76.794 -37.666  -4.769  0.00  7.00           H  
ATOM   3806  HE1 PHE A 392      74.330 -40.586  -7.897  0.00  7.00           H  
ATOM   3807  HE2 PHE A 392      76.189 -36.836  -7.018  0.00  7.00           H  
ATOM   3808  HZ  PHE A 392      74.958 -38.298  -8.583  0.00  7.00           H  
ATOM   3809  N   ALA A 393      78.392 -41.749  -2.107  0.00  9.00           N  
ATOM   3810  CA  ALA A 393      78.769 -42.542  -0.972  0.00  9.00           C  
ATOM   3811  C   ALA A 393      80.070 -42.065  -0.415  0.00  9.00           C  
ATOM   3812  O   ALA A 393      80.314 -42.190   0.770  0.00  9.00           O  
ATOM   3813  CB  ALA A 393      78.854 -44.015  -1.347  0.00  9.00           C  
ATOM   3814  H   ALA A 393      78.368 -42.179  -3.021  0.00  9.00           H  
ATOM   3815  HA  ALA A 393      77.987 -42.465  -0.216  0.00  9.00           H  
ATOM   3816 1HB  ALA A 393      79.152 -44.595  -0.473  0.00  9.00           H  
ATOM   3817 2HB  ALA A 393      77.881 -44.358  -1.696  0.00  9.00           H  
ATOM   3818 3HB  ALA A 393      79.591 -44.146  -2.137  0.00  9.00           H  
ATOM   3819  N   THR A 394      80.964 -41.577  -1.295  0.00  5.00           N  
ATOM   3820  CA  THR A 394      82.276 -41.140  -0.916  0.00  5.00           C  
ATOM   3821  C   THR A 394      82.197 -39.968  -0.007  0.00  5.00           C  
ATOM   3822  O   THR A 394      82.913 -39.931   1.005  0.00  5.00           O  
ATOM   3823  CB  THR A 394      83.132 -40.768  -2.141  0.00  5.00           C  
ATOM   3824  CG2 THR A 394      84.547 -40.409  -1.714  0.00  5.00           C  
ATOM   3825  OG1 THR A 394      83.178 -41.875  -3.050  0.00  5.00           O  
ATOM   3826  H   THR A 394      80.687 -41.520  -2.264  0.00  5.00           H  
ATOM   3827  HA  THR A 394      82.803 -41.949  -0.409  0.00  5.00           H  
ATOM   3828  HB  THR A 394      82.679 -39.914  -2.644  0.00  5.00           H  
ATOM   3829  HG1 THR A 394      83.712 -41.640  -3.813  0.00  5.00           H  
ATOM   3830 1HG2 THR A 394      85.137 -40.149  -2.593  0.00  5.00           H  
ATOM   3831 2HG2 THR A 394      84.517 -39.560  -1.031  0.00  5.00           H  
ATOM   3832 3HG2 THR A 394      85.002 -41.262  -1.212  0.00  5.00           H  
ATOM   3833  N   ILE A 395      81.361 -38.952  -0.299  0.00  7.00           N  
ATOM   3834  CA  ILE A 395      81.274 -37.856   0.615  0.00  7.00           C  
ATOM   3835  C   ILE A 395      80.631 -38.325   1.879  0.00  7.00           C  
ATOM   3836  O   ILE A 395      81.029 -37.931   2.973  0.00  7.00           O  
ATOM   3837  CB  ILE A 395      80.473 -36.677   0.033  0.00  7.00           C  
ATOM   3838  CG1 ILE A 395      79.823 -35.867   1.157  0.00  7.00           C  
ATOM   3839  CG2 ILE A 395      79.420 -37.180  -0.943  0.00  7.00           C  
ATOM   3840  CD1 ILE A 395      80.669 -34.714   1.647  0.00  7.00           C  
ATOM   3841  H   ILE A 395      80.801 -38.935  -1.131  0.00  7.00           H  
ATOM   3842  HA  ILE A 395      82.265 -37.569   0.965  0.00  7.00           H  
ATOM   3843  HB  ILE A 395      81.156 -36.005  -0.485  0.00  7.00           H  
ATOM   3844 1HG1 ILE A 395      78.876 -35.486   0.776  0.00  7.00           H  
ATOM   3845 2HG1 ILE A 395      79.632 -36.553   1.982  0.00  7.00           H  
ATOM   3846 1HG2 ILE A 395      78.863 -36.334  -1.345  0.00  7.00           H  
ATOM   3847 2HG2 ILE A 395      79.906 -37.715  -1.759  0.00  7.00           H  
ATOM   3848 3HG2 ILE A 395      78.736 -37.853  -0.426  0.00  7.00           H  
ATOM   3849 1HD1 ILE A 395      80.142 -34.187   2.443  0.00  7.00           H  
ATOM   3850 2HD1 ILE A 395      81.617 -35.094   2.029  0.00  7.00           H  
ATOM   3851 3HD1 ILE A 395      80.860 -34.027   0.824  0.00  7.00           H  
ATOM   3852  N   VAL A 396      79.620 -39.199   1.750  0.00  8.00           N  
ATOM   3853  CA  VAL A 396      78.890 -39.775   2.842  0.00  8.00           C  
ATOM   3854  C   VAL A 396      79.828 -40.482   3.773  0.00  8.00           C  
ATOM   3855  O   VAL A 396      79.752 -40.313   4.989  0.00  8.00           O  
ATOM   3856  CB  VAL A 396      77.813 -40.762   2.354  0.00  8.00           C  
ATOM   3857  CG1 VAL A 396      77.666 -40.685   0.842  0.00  8.00           C  
ATOM   3858  CG2 VAL A 396      78.157 -42.180   2.783  0.00  8.00           C  
ATOM   3859  H   VAL A 396      79.374 -39.455   0.805  0.00  8.00           H  
ATOM   3860  HA  VAL A 396      78.325 -39.016   3.385  0.00  8.00           H  
ATOM   3861  HB  VAL A 396      76.863 -40.510   2.825  0.00  8.00           H  
ATOM   3862 1HG1 VAL A 396      76.901 -41.389   0.515  0.00  8.00           H  
ATOM   3863 2HG1 VAL A 396      77.375 -39.675   0.556  0.00  8.00           H  
ATOM   3864 3HG1 VAL A 396      78.616 -40.938   0.371  0.00  8.00           H  
ATOM   3865 1HG2 VAL A 396      77.385 -42.864   2.431  0.00  8.00           H  
ATOM   3866 2HG2 VAL A 396      79.118 -42.466   2.356  0.00  8.00           H  
ATOM   3867 3HG2 VAL A 396      78.214 -42.228   3.871  0.00  8.00           H  
ATOM   3868  N   GLY A 397      80.732 -41.310   3.235  0.00  9.00           N  
ATOM   3869  CA  GLY A 397      81.632 -42.085   4.027  0.00  9.00           C  
ATOM   3870  C   GLY A 397      82.568 -41.194   4.785  0.00  9.00           C  
ATOM   3871  O   GLY A 397      82.868 -41.443   5.954  0.00  9.00           O  
ATOM   3872  H   GLY A 397      80.778 -41.387   2.220  0.00  9.00           H  
ATOM   3873 1HA  GLY A 397      81.058 -42.688   4.731  0.00  9.00           H  
ATOM   3874 2HA  GLY A 397      82.208 -42.740   3.374  0.00  9.00           H  
ATOM   3875  N   ASN A 398      83.077 -40.143   4.118  0.00  8.00           N  
ATOM   3876  CA  ASN A 398      84.043 -39.256   4.697  0.00  8.00           C  
ATOM   3877  C   ASN A 398      83.427 -38.521   5.848  0.00  8.00           C  
ATOM   3878  O   ASN A 398      83.989 -38.473   6.942  0.00  8.00           O  
ATOM   3879  CB  ASN A 398      84.598 -38.281   3.675  0.00  8.00           C  
ATOM   3880  CG  ASN A 398      85.719 -38.845   2.847  0.00  8.00           C  
ATOM   3881  ND2 ASN A 398      85.464 -38.979   1.570  0.00  8.00           N  
ATOM   3882  OD1 ASN A 398      86.825 -39.086   3.343  0.00  8.00           O  
ATOM   3883  H   ASN A 398      82.762 -39.979   3.173  0.00  8.00           H  
ATOM   3884  HA  ASN A 398      84.920 -39.822   5.016  0.00  8.00           H  
ATOM   3885 1HB  ASN A 398      83.931 -37.706   3.031  0.00  8.00           H  
ATOM   3886 2HB  ASN A 398      85.021 -37.625   4.437  0.00  8.00           H  
ATOM   3887 1HD2 ASN A 398      86.164 -39.349   0.958  0.00  8.00           H  
ATOM   3888 2HD2 ASN A 398      84.572 -38.713   1.207  0.00  8.00           H  
ATOM   3889  N   VAL A 399      82.225 -37.953   5.629  0.00  8.00           N  
ATOM   3890  CA  VAL A 399      81.544 -37.148   6.601  0.00  8.00           C  
ATOM   3891  C   VAL A 399      81.166 -37.968   7.794  0.00  8.00           C  
ATOM   3892  O   VAL A 399      81.280 -37.503   8.938  0.00  8.00           O  
ATOM   3893  CB  VAL A 399      80.279 -36.495   6.014  0.00  8.00           C  
ATOM   3894  CG1 VAL A 399      79.435 -35.880   7.121  0.00  8.00           C  
ATOM   3895  CG2 VAL A 399      80.653 -35.440   4.983  0.00  8.00           C  
ATOM   3896  H   VAL A 399      81.793 -38.110   4.737  0.00  8.00           H  
ATOM   3897  HA  VAL A 399      82.184 -36.346   6.970  0.00  8.00           H  
ATOM   3898  HB  VAL A 399      79.697 -37.255   5.493  0.00  8.00           H  
ATOM   3899 1HG1 VAL A 399      78.544 -35.423   6.688  0.00  8.00           H  
ATOM   3900 2HG1 VAL A 399      79.137 -36.656   7.826  0.00  8.00           H  
ATOM   3901 3HG1 VAL A 399      80.016 -35.119   7.642  0.00  8.00           H  
ATOM   3902 1HG2 VAL A 399      79.747 -34.989   4.579  0.00  8.00           H  
ATOM   3903 2HG2 VAL A 399      81.262 -34.670   5.457  0.00  8.00           H  
ATOM   3904 3HG2 VAL A 399      81.218 -35.905   4.176  0.00  8.00           H  
ATOM   3905  N   GLY A 400      80.692 -39.210   7.590  0.00  7.00           N  
ATOM   3906  CA  GLY A 400      80.280 -40.028   8.685  0.00  7.00           C  
ATOM   3907  C   GLY A 400      81.465 -40.261   9.559  0.00  7.00           C  
ATOM   3908  O   GLY A 400      81.363 -40.273  10.796  0.00  7.00           O  
ATOM   3909  H   GLY A 400      80.622 -39.578   6.644  0.00  7.00           H  
ATOM   3910 1HA  GLY A 400      79.492 -39.514   9.237  0.00  7.00           H  
ATOM   3911 2HA  GLY A 400      79.896 -40.972   8.300  0.00  7.00           H  
ATOM   3912  N   SER A 401      82.631 -40.489   8.937  0.00  7.00           N  
ATOM   3913  CA  SER A 401      83.815 -40.708   9.705  0.00  7.00           C  
ATOM   3914  C   SER A 401      84.145 -39.443  10.438  0.00  7.00           C  
ATOM   3915  O   SER A 401      84.516 -39.479  11.611  0.00  7.00           O  
ATOM   3916  CB  SER A 401      84.963 -41.139   8.814  0.00  7.00           C  
ATOM   3917  OG  SER A 401      84.737 -42.396   8.236  0.00  7.00           O  
ATOM   3918  H   SER A 401      82.687 -40.510   7.929  0.00  7.00           H  
ATOM   3919  HA  SER A 401      83.762 -41.594  10.339  0.00  7.00           H  
ATOM   3920 1HB  SER A 401      85.085 -40.402   8.021  0.00  7.00           H  
ATOM   3921 2HB  SER A 401      85.872 -41.183   9.412  0.00  7.00           H  
ATOM   3922  HG  SER A 401      84.637 -43.053   8.929  0.00  7.00           H  
ATOM   3923  N   MET A 402      84.012 -38.289   9.756  0.00  8.00           N  
ATOM   3924  CA  MET A 402      84.361 -37.013  10.331  0.00  8.00           C  
ATOM   3925  C   MET A 402      83.456 -36.666  11.455  0.00  8.00           C  
ATOM   3926  O   MET A 402      83.900 -36.123  12.467  0.00  8.00           O  
ATOM   3927  CB  MET A 402      84.315 -35.917   9.269  0.00  8.00           C  
ATOM   3928  CG  MET A 402      85.330 -36.084   8.147  0.00  8.00           C  
ATOM   3929  SD  MET A 402      87.031 -36.116   8.747  0.00  8.00           S  
ATOM   3930  CE  MET A 402      87.444 -37.840   8.501  0.00  8.00           C  
ATOM   3931  H   MET A 402      83.655 -38.327   8.820  0.00  8.00           H  
ATOM   3932  HA  MET A 402      85.378 -37.047  10.721  0.00  8.00           H  
ATOM   3933 1HB  MET A 402      83.309 -35.920   8.852  0.00  8.00           H  
ATOM   3934 2HB  MET A 402      84.493 -34.970   9.782  0.00  8.00           H  
ATOM   3935 1HG  MET A 402      85.115 -37.018   7.631  0.00  8.00           H  
ATOM   3936 2HG  MET A 402      85.211 -35.250   7.455  0.00  8.00           H  
ATOM   3937 1HE  MET A 402      88.469 -38.020   8.826  0.00  8.00           H  
ATOM   3938 2HE  MET A 402      86.764 -38.464   9.082  0.00  8.00           H  
ATOM   3939 3HE  MET A 402      87.350 -38.089   7.443  0.00  8.00           H  
ATOM   3940  N   ILE A 403      82.153 -36.959  11.342  0.00  8.00           N  
ATOM   3941  CA  ILE A 403      81.250 -36.625  12.389  0.00  8.00           C  
ATOM   3942  C   ILE A 403      81.669 -37.412  13.588  0.00  8.00           C  
ATOM   3943  O   ILE A 403      81.656 -36.915  14.699  0.00  8.00           O  
ATOM   3944  CB  ILE A 403      79.785 -36.935  12.029  0.00  8.00           C  
ATOM   3945  CG1 ILE A 403      79.296 -35.996  10.924  0.00  8.00           C  
ATOM   3946  CG2 ILE A 403      78.899 -36.820  13.260  0.00  8.00           C  
ATOM   3947  CD1 ILE A 403      78.015 -36.448  10.261  0.00  8.00           C  
ATOM   3948  H   ILE A 403      81.796 -37.414  10.507  0.00  8.00           H  
ATOM   3949  HA  ILE A 403      81.333 -35.569  12.645  0.00  8.00           H  
ATOM   3950  HB  ILE A 403      79.724 -37.947  11.631  0.00  8.00           H  
ATOM   3951 1HG1 ILE A 403      79.146 -35.015  11.374  0.00  8.00           H  
ATOM   3952 2HG1 ILE A 403      80.089 -35.934  10.177  0.00  8.00           H  
ATOM   3953 1HG2 ILE A 403      77.868 -37.042  12.989  0.00  8.00           H  
ATOM   3954 2HG2 ILE A 403      79.235 -37.527  14.017  0.00  8.00           H  
ATOM   3955 3HG2 ILE A 403      78.959 -35.807  13.659  0.00  8.00           H  
ATOM   3956 1HD1 ILE A 403      77.732 -35.733   9.488  0.00  8.00           H  
ATOM   3957 2HD1 ILE A 403      78.165 -37.429   9.808  0.00  8.00           H  
ATOM   3958 3HD1 ILE A 403      77.222 -36.510  11.004  0.00  8.00           H  
ATOM   3959  N   SER A 404      82.047 -38.681  13.357  0.00  6.00           N  
ATOM   3960  CA  SER A 404      82.458 -39.470  14.476  0.00  6.00           C  
ATOM   3961  C   SER A 404      83.668 -38.845  15.127  0.00  6.00           C  
ATOM   3962  O   SER A 404      83.606 -38.381  16.264  0.00  6.00           O  
ATOM   3963  CB  SER A 404      82.751 -40.892  14.040  0.00  6.00           C  
ATOM   3964  OG  SER A 404      81.600 -41.552  13.588  0.00  6.00           O  
ATOM   3965  H   SER A 404      82.052 -39.095  12.435  0.00  6.00           H  
ATOM   3966  HA  SER A 404      81.652 -39.670  15.184  0.00  6.00           H  
ATOM   3967 1HB  SER A 404      83.483 -40.865  13.233  0.00  6.00           H  
ATOM   3968 2HB  SER A 404      83.164 -41.440  14.886  0.00  6.00           H  
ATOM   3969  HG  SER A 404      81.827 -42.446  13.322  0.00  6.00           H  
ATOM   3970  N   ASN A 405      84.807 -38.808  14.387  0.00  8.00           N  
ATOM   3971  CA  ASN A 405      86.052 -38.371  14.982  0.00  8.00           C  
ATOM   3972  C   ASN A 405      86.140 -36.897  15.245  0.00  8.00           C  
ATOM   3973  O   ASN A 405      86.521 -36.497  16.343  0.00  8.00           O  
ATOM   3974  CB  ASN A 405      87.230 -38.794  14.123  0.00  8.00           C  
ATOM   3975  CG  ASN A 405      87.765 -40.158  14.459  0.00  8.00           C  
ATOM   3976  ND2 ASN A 405      88.393 -40.773  13.490  0.00  8.00           N  
ATOM   3977  OD1 ASN A 405      87.675 -40.618  15.604  0.00  8.00           O  
ATOM   3978  H   ASN A 405      84.792 -39.088  13.417  0.00  8.00           H  
ATOM   3979  HA  ASN A 405      86.185 -38.848  15.954  0.00  8.00           H  
ATOM   3980 1HB  ASN A 405      87.201 -38.678  13.039  0.00  8.00           H  
ATOM   3981 2HB  ASN A 405      87.893 -38.042  14.551  0.00  8.00           H  
ATOM   3982 1HD2 ASN A 405      88.775 -41.685  13.641  0.00  8.00           H  
ATOM   3983 2HD2 ASN A 405      88.490 -40.331  12.598  0.00  8.00           H  
ATOM   3984  N   MET A 406      85.787 -36.033  14.286  0.00  7.00           N  
ATOM   3985  CA  MET A 406      86.043 -34.633  14.478  0.00  7.00           C  
ATOM   3986  C   MET A 406      85.301 -34.128  15.663  0.00  7.00           C  
ATOM   3987  O   MET A 406      85.888 -33.545  16.570  0.00  7.00           O  
ATOM   3988  CB  MET A 406      85.654 -33.839  13.233  0.00  7.00           C  
ATOM   3989  CG  MET A 406      86.396 -34.246  11.968  0.00  7.00           C  
ATOM   3990  SD  MET A 406      87.890 -35.197  12.314  0.00  7.00           S  
ATOM   3991  CE  MET A 406      87.348 -36.847  11.878  0.00  7.00           C  
ATOM   3992  H   MET A 406      85.349 -36.336  13.428  0.00  7.00           H  
ATOM   3993  HA  MET A 406      87.108 -34.470  14.645  0.00  7.00           H  
ATOM   3994 1HB  MET A 406      84.584 -33.981  13.088  0.00  7.00           H  
ATOM   3995 2HB  MET A 406      85.856 -32.789  13.450  0.00  7.00           H  
ATOM   3996 1HG  MET A 406      85.723 -34.847  11.358  0.00  7.00           H  
ATOM   3997 2HG  MET A 406      86.667 -33.340  11.427  0.00  7.00           H  
ATOM   3998 1HE  MET A 406      88.164 -37.553  12.038  0.00  7.00           H  
ATOM   3999 2HE  MET A 406      86.498 -37.128  12.501  0.00  7.00           H  
ATOM   4000 3HE  MET A 406      87.052 -36.867  10.829  0.00  7.00           H  
ATOM   4001  N   ASN A 407      83.987 -34.373  15.705  0.00  8.00           N  
ATOM   4002  CA  ASN A 407      83.245 -33.886  16.821  0.00  8.00           C  
ATOM   4003  C   ASN A 407      83.099 -35.068  17.699  0.00  8.00           C  
ATOM   4004  O   ASN A 407      82.060 -35.291  18.315  0.00  8.00           O  
ATOM   4005  CB  ASN A 407      81.902 -33.289  16.446  0.00  8.00           C  
ATOM   4006  CG  ASN A 407      81.339 -32.360  17.486  0.00  8.00           C  
ATOM   4007  ND2 ASN A 407      80.036 -32.362  17.599  0.00  8.00           N  
ATOM   4008  OD1 ASN A 407      82.080 -31.706  18.229  0.00  8.00           O  
ATOM   4009  H   ASN A 407      83.506 -34.886  14.980  0.00  8.00           H  
ATOM   4010  HA  ASN A 407      83.751 -33.021  17.253  0.00  8.00           H  
ATOM   4011 1HB  ASN A 407      81.739 -32.858  15.457  0.00  8.00           H  
ATOM   4012 2HB  ASN A 407      81.385 -34.246  16.513  0.00  8.00           H  
ATOM   4013 1HD2 ASN A 407      79.592 -31.768  18.271  0.00  8.00           H  
ATOM   4014 2HD2 ASN A 407      79.484 -32.955  17.014  0.00  8.00           H  
ATOM   4015  N   ALA A 408      84.179 -35.854  17.783  0.00  7.00           N  
ATOM   4016  CA  ALA A 408      84.185 -37.027  18.577  0.00  7.00           C  
ATOM   4017  C   ALA A 408      84.037 -36.579  19.978  0.00  7.00           C  
ATOM   4018  O   ALA A 408      83.426 -37.259  20.795  0.00  7.00           O  
ATOM   4019  CB  ALA A 408      85.456 -37.839  18.376  0.00  7.00           C  
ATOM   4020  H   ALA A 408      85.009 -35.610  17.262  0.00  7.00           H  
ATOM   4021  HA  ALA A 408      83.395 -37.690  18.225  0.00  7.00           H  
ATOM   4022 1HB  ALA A 408      85.439 -38.708  19.034  0.00  7.00           H  
ATOM   4023 2HB  ALA A 408      85.516 -38.171  17.339  0.00  7.00           H  
ATOM   4024 3HB  ALA A 408      86.322 -37.223  18.611  0.00  7.00           H  
ATOM   4025  N   SER A 409      84.632 -35.426  20.308  0.00  5.00           N  
ATOM   4026  CA  SER A 409      84.584 -34.968  21.661  0.00  5.00           C  
ATOM   4027  C   SER A 409      83.171 -34.773  22.101  0.00  5.00           C  
ATOM   4028  O   SER A 409      82.709 -35.401  23.045  0.00  5.00           O  
ATOM   4029  CB  SER A 409      85.368 -33.678  21.809  0.00  5.00           C  
ATOM   4030  OG  SER A 409      84.834 -32.645  21.027  0.00  5.00           O  
ATOM   4031  H   SER A 409      85.116 -34.871  19.625  0.00  5.00           H  
ATOM   4032  HA  SER A 409      85.157 -35.590  22.350  0.00  5.00           H  
ATOM   4033 1HB  SER A 409      85.350 -33.377  22.856  0.00  5.00           H  
ATOM   4034 2HB  SER A 409      86.398 -33.859  21.502  0.00  5.00           H  
ATOM   4035  HG  SER A 409      85.358 -31.849  21.149  0.00  5.00           H  
ATOM   4036  N   ARG A 410      82.446 -33.891  21.381  0.00  7.00           N  
ATOM   4037  CA  ARG A 410      81.097 -33.591  21.752  0.00  7.00           C  
ATOM   4038  C   ARG A 410      80.264 -34.809  21.549  0.00  7.00           C  
ATOM   4039  O   ARG A 410      79.406 -35.136  22.379  0.00  7.00           O  
ATOM   4040  CB  ARG A 410      80.532 -32.384  21.017  0.00  7.00           C  
ATOM   4041  CG  ARG A 410      81.151 -31.051  21.408  0.00  7.00           C  
ATOM   4042  CD  ARG A 410      80.618 -29.885  20.658  0.00  7.00           C  
ATOM   4043  NE  ARG A 410      81.231 -28.613  21.005  0.00  7.00           N  
ATOM   4044  CZ  ARG A 410      80.957 -27.441  20.400  0.00  7.00           C  
ATOM   4045  NH1 ARG A 410      80.112 -27.379  19.395  0.00  7.00           N1+
ATOM   4046  NH2 ARG A 410      81.580 -26.357  20.828  0.00  7.00           N  
ATOM   4047  H   ARG A 410      82.849 -33.432  20.576  0.00  7.00           H  
ATOM   4048  HA  ARG A 410      81.064 -33.268  22.793  0.00  7.00           H  
ATOM   4049 1HB  ARG A 410      80.691 -32.555  19.954  0.00  7.00           H  
ATOM   4050 2HB  ARG A 410      79.463 -32.357  21.226  0.00  7.00           H  
ATOM   4051 1HG  ARG A 410      80.966 -30.880  22.469  0.00  7.00           H  
ATOM   4052 2HG  ARG A 410      82.226 -31.103  21.230  0.00  7.00           H  
ATOM   4053 1HD  ARG A 410      80.781 -30.045  19.592  0.00  7.00           H  
ATOM   4054 2HD  ARG A 410      79.550 -29.797  20.853  0.00  7.00           H  
ATOM   4055  HE  ARG A 410      81.922 -28.403  21.713  0.00  7.00           H  
ATOM   4056 1HH1 ARG A 410      79.658 -28.220  19.067  0.00  7.00           H  
ATOM   4057 2HH1 ARG A 410      79.921 -26.491  18.954  0.00  7.00           H  
ATOM   4058 1HH2 ARG A 410      82.240 -26.425  21.591  0.00  7.00           H  
ATOM   4059 2HH2 ARG A 410      81.393 -25.466  20.392  0.00  7.00           H  
ATOM   4060  N   ALA A 411      80.528 -35.536  20.450  0.00  6.00           N  
ATOM   4061  CA  ALA A 411      79.742 -36.680  20.122  0.00  6.00           C  
ATOM   4062  C   ALA A 411      79.860 -37.711  21.185  0.00  6.00           C  
ATOM   4063  O   ALA A 411      78.863 -38.315  21.572  0.00  6.00           O  
ATOM   4064  CB  ALA A 411      80.159 -37.251  18.774  0.00  6.00           C  
ATOM   4065  H   ALA A 411      81.295 -35.272  19.848  0.00  6.00           H  
ATOM   4066  HA  ALA A 411      78.705 -36.368  19.997  0.00  6.00           H  
ATOM   4067 1HB  ALA A 411      79.553 -38.128  18.548  0.00  6.00           H  
ATOM   4068 2HB  ALA A 411      80.011 -36.498  17.999  0.00  6.00           H  
ATOM   4069 3HB  ALA A 411      81.209 -37.535  18.808  0.00  6.00           H  
ATOM   4070  N   GLU A 412      81.078 -37.934  21.710  0.00  5.00           N  
ATOM   4071  CA  GLU A 412      81.225 -38.962  22.696  0.00  5.00           C  
ATOM   4072  C   GLU A 412      80.381 -38.649  23.869  0.00  5.00           C  
ATOM   4073  O   GLU A 412      79.685 -39.523  24.395  0.00  5.00           O  
ATOM   4074  CB  GLU A 412      82.687 -39.116  23.121  0.00  5.00           C  
ATOM   4075  CG  GLU A 412      82.936 -40.235  24.122  0.00  5.00           C  
ATOM   4076  CD  GLU A 412      84.406 -40.429  24.369  0.00  5.00           C  
ATOM   4077  OE1 GLU A 412      85.189 -39.750  23.748  0.00  5.00           O  
ATOM   4078  OE2 GLU A 412      84.745 -41.175  25.257  0.00  5.00           O1-
ATOM   4079  H   GLU A 412      81.888 -37.400  21.431  0.00  5.00           H  
ATOM   4080  HA  GLU A 412      80.985 -39.931  22.258  0.00  5.00           H  
ATOM   4081 1HB  GLU A 412      83.263 -39.305  22.215  0.00  5.00           H  
ATOM   4082 2HB  GLU A 412      82.994 -38.165  23.556  0.00  5.00           H  
ATOM   4083 1HG  GLU A 412      82.425 -40.088  25.073  0.00  5.00           H  
ATOM   4084 2HG  GLU A 412      82.532 -41.116  23.626  0.00  5.00           H  
ATOM   4085  N   PHE A 413      80.414 -37.393  24.343  0.00  7.00           N  
ATOM   4086  CA  PHE A 413      79.717 -37.151  25.562  0.00  7.00           C  
ATOM   4087  C   PHE A 413      78.249 -37.327  25.350  0.00  7.00           C  
ATOM   4088  O   PHE A 413      77.576 -37.990  26.138  0.00  7.00           O  
ATOM   4089  CB  PHE A 413      80.018 -35.747  26.090  0.00  7.00           C  
ATOM   4090  CG  PHE A 413      79.500 -35.498  27.478  0.00  7.00           C  
ATOM   4091  CD1 PHE A 413      80.375 -35.282  28.532  0.00  7.00           C  
ATOM   4092  CD2 PHE A 413      78.137 -35.479  27.732  0.00  7.00           C  
ATOM   4093  CE1 PHE A 413      79.899 -35.052  29.809  0.00  7.00           C  
ATOM   4094  CE2 PHE A 413      77.658 -35.248  29.007  0.00  7.00           C  
ATOM   4095  CZ  PHE A 413      78.541 -35.035  30.047  0.00  7.00           C  
ATOM   4096  H   PHE A 413      80.895 -36.628  23.892  0.00  7.00           H  
ATOM   4097  HA  PHE A 413      79.989 -37.907  26.300  0.00  7.00           H  
ATOM   4098 1HB  PHE A 413      81.094 -35.582  26.125  0.00  7.00           H  
ATOM   4099 2HB  PHE A 413      79.558 -34.999  25.447  0.00  7.00           H  
ATOM   4100  HD1 PHE A 413      81.448 -35.294  28.344  0.00  7.00           H  
ATOM   4101  HD2 PHE A 413      77.439 -35.648  26.911  0.00  7.00           H  
ATOM   4102  HE1 PHE A 413      80.597 -34.884  30.629  0.00  7.00           H  
ATOM   4103  HE2 PHE A 413      76.584 -35.236  29.194  0.00  7.00           H  
ATOM   4104  HZ  PHE A 413      78.165 -34.855  31.053  0.00  7.00           H  
ATOM   4105  N   GLN A 414      77.724 -36.760  24.252  0.00  7.00           N  
ATOM   4106  CA  GLN A 414      76.318 -36.839  23.985  0.00  7.00           C  
ATOM   4107  C   GLN A 414      75.914 -38.269  23.808  0.00  7.00           C  
ATOM   4108  O   GLN A 414      74.913 -38.716  24.375  0.00  7.00           O  
ATOM   4109  CB  GLN A 414      75.954 -36.032  22.735  0.00  7.00           C  
ATOM   4110  CG  GLN A 414      76.069 -34.528  22.909  0.00  7.00           C  
ATOM   4111  CD  GLN A 414      75.862 -33.777  21.608  0.00  7.00           C  
ATOM   4112  NE2 GLN A 414      75.851 -32.451  21.686  0.00  7.00           N  
ATOM   4113  OE1 GLN A 414      75.717 -34.382  20.542  0.00  7.00           O  
ATOM   4114  H   GLN A 414      78.322 -36.270  23.602  0.00  7.00           H  
ATOM   4115  HA  GLN A 414      75.765 -36.366  24.796  0.00  7.00           H  
ATOM   4116 1HB  GLN A 414      76.623 -36.364  21.940  0.00  7.00           H  
ATOM   4117 2HB  GLN A 414      74.928 -36.296  22.478  0.00  7.00           H  
ATOM   4118 1HG  GLN A 414      75.548 -33.984  23.696  0.00  7.00           H  
ATOM   4119 2HG  GLN A 414      77.137 -34.548  23.130  0.00  7.00           H  
ATOM   4120 1HE2 GLN A 414      75.718 -31.902  20.860  0.00  7.00           H  
ATOM   4121 2HE2 GLN A 414      75.974 -32.001  22.571  0.00  7.00           H  
ATOM   4122  N   ALA A 415      76.681 -39.041  23.023  0.00  5.00           N  
ATOM   4123  CA  ALA A 415      76.282 -40.395  22.777  0.00  5.00           C  
ATOM   4124  C   ALA A 415      76.318 -41.150  24.073  0.00  5.00           C  
ATOM   4125  O   ALA A 415      75.392 -41.895  24.374  0.00  5.00           O  
ATOM   4126  CB  ALA A 415      77.179 -41.049  21.735  0.00  5.00           C  
ATOM   4127  H   ALA A 415      77.531 -38.694  22.609  0.00  5.00           H  
ATOM   4128  HA  ALA A 415      75.278 -40.393  22.354  0.00  5.00           H  
ATOM   4129 1HB  ALA A 415      76.865 -42.082  21.583  0.00  5.00           H  
ATOM   4130 2HB  ALA A 415      77.101 -40.504  20.794  0.00  5.00           H  
ATOM   4131 3HB  ALA A 415      78.211 -41.031  22.081  0.00  5.00           H  
ATOM   4132  N   LYS A 416      77.386 -40.954  24.853  0.00  3.00           N  
ATOM   4133  CA  LYS A 416      77.520 -41.707  26.064  0.00  3.00           C  
ATOM   4134  C   LYS A 416      76.448 -41.371  27.057  0.00  3.00           C  
ATOM   4135  O   LYS A 416      75.933 -42.269  27.709  0.00  3.00           O  
ATOM   4136  CB  LYS A 416      78.898 -41.470  26.684  0.00  3.00           C  
ATOM   4137  CG  LYS A 416      79.150 -42.243  27.971  0.00  3.00           C  
ATOM   4138  CD  LYS A 416      79.233 -43.739  27.711  0.00  3.00           C  
ATOM   4139  CE  LYS A 416      79.442 -44.516  29.003  0.00  3.00           C  
ATOM   4140  NZ  LYS A 416      80.708 -44.133  29.685  0.00  3.00           N1+
ATOM   4141  H   LYS A 416      78.101 -40.284  24.610  0.00  3.00           H  
ATOM   4142  HA  LYS A 416      77.396 -42.770  25.853  0.00  3.00           H  
ATOM   4143 1HB  LYS A 416      79.638 -41.758  25.937  0.00  3.00           H  
ATOM   4144 2HB  LYS A 416      78.980 -40.401  26.882  0.00  3.00           H  
ATOM   4145 1HG  LYS A 416      80.089 -41.896  28.405  0.00  3.00           H  
ATOM   4146 2HG  LYS A 416      78.334 -42.039  28.664  0.00  3.00           H  
ATOM   4147 1HD  LYS A 416      78.305 -44.062  27.238  0.00  3.00           H  
ATOM   4148 2HD  LYS A 416      80.068 -43.929  27.036  0.00  3.00           H  
ATOM   4149 1HE  LYS A 416      78.599 -44.314  29.663  0.00  3.00           H  
ATOM   4150 2HE  LYS A 416      79.467 -45.579  28.762  0.00  3.00           H  
ATOM   4151 1HZ  LYS A 416      80.808 -44.670  30.534  0.00  3.00           H  
ATOM   4152 2HZ  LYS A 416      81.490 -44.321  29.073  0.00  3.00           H  
ATOM   4153 3HZ  LYS A 416      80.685 -43.149  29.909  0.00  3.00           H  
ATOM   4154  N   ILE A 417      76.067 -40.086  27.193  0.00  6.00           N  
ATOM   4155  CA  ILE A 417      75.109 -39.861  28.217  0.00  6.00           C  
ATOM   4156  C   ILE A 417      73.814 -40.497  27.807  0.00  6.00           C  
ATOM   4157  O   ILE A 417      73.033 -40.918  28.657  0.00  6.00           O  
ATOM   4158  CB  ILE A 417      74.895 -38.361  28.491  0.00  6.00           C  
ATOM   4159  CG1 ILE A 417      74.191 -38.158  29.835  0.00  6.00           C  
ATOM   4160  CG2 ILE A 417      74.094 -37.724  27.366  0.00  6.00           C  
ATOM   4161  CD1 ILE A 417      74.213 -36.729  30.327  0.00  6.00           C  
ATOM   4162  H   ILE A 417      76.394 -39.303  26.644  0.00  6.00           H  
ATOM   4163  HA  ILE A 417      75.365 -40.425  29.113  0.00  6.00           H  
ATOM   4164  HB  ILE A 417      75.866 -37.873  28.568  0.00  6.00           H  
ATOM   4165 1HG1 ILE A 417      73.159 -38.485  29.714  0.00  6.00           H  
ATOM   4166 2HG1 ILE A 417      74.691 -38.800  30.562  0.00  6.00           H  
ATOM   4167 1HG2 ILE A 417      73.952 -36.664  27.575  0.00  6.00           H  
ATOM   4168 2HG2 ILE A 417      74.632 -37.839  26.426  0.00  6.00           H  
ATOM   4169 3HG2 ILE A 417      73.122 -38.212  27.289  0.00  6.00           H  
ATOM   4170 1HD1 ILE A 417      73.696 -36.665  31.284  0.00  6.00           H  
ATOM   4171 2HD1 ILE A 417      75.246 -36.402  30.450  0.00  6.00           H  
ATOM   4172 3HD1 ILE A 417      73.714 -36.087  29.603  0.00  6.00           H  
ATOM   4173  N   ASP A 418      73.534 -40.553  26.501  0.00  7.00           N  
ATOM   4174  CA  ASP A 418      72.317 -41.147  26.005  0.00  7.00           C  
ATOM   4175  C   ASP A 418      72.291 -42.580  26.455  0.00  7.00           C  
ATOM   4176  O   ASP A 418      71.228 -43.125  26.743  0.00  7.00           O  
ATOM   4177  CB  ASP A 418      72.225 -41.051  24.480  0.00  7.00           C  
ATOM   4178  CG  ASP A 418      72.013 -39.639  23.950  0.00  7.00           C  
ATOM   4179  OD1 ASP A 418      71.679 -38.777  24.729  0.00  7.00           O  
ATOM   4180  OD2 ASP A 418      72.336 -39.398  22.812  0.00  7.00           O1-
ATOM   4181  H   ASP A 418      74.193 -40.168  25.840  0.00  7.00           H  
ATOM   4182  HA  ASP A 418      71.455 -40.632  26.431  0.00  7.00           H  
ATOM   4183 1HB  ASP A 418      73.069 -41.509  23.964  0.00  7.00           H  
ATOM   4184 2HB  ASP A 418      71.326 -41.643  24.305  0.00  7.00           H  
ATOM   4185  N   SER A 419      73.462 -43.242  26.473  0.00  3.00           N  
ATOM   4186  CA  SER A 419      73.520 -44.602  26.928  0.00  3.00           C  
ATOM   4187  C   SER A 419      73.143 -44.627  28.374  0.00  3.00           C  
ATOM   4188  O   SER A 419      72.495 -45.562  28.843  0.00  3.00           O  
ATOM   4189  CB  SER A 419      74.902 -45.188  26.714  0.00  3.00           C  
ATOM   4190  OG  SER A 419      75.231 -45.280  25.355  0.00  3.00           O  
ATOM   4191  H   SER A 419      74.312 -42.787  26.172  0.00  3.00           H  
ATOM   4192  HA  SER A 419      72.955 -45.293  26.301  0.00  3.00           H  
ATOM   4193 1HB  SER A 419      75.632 -44.551  27.213  0.00  3.00           H  
ATOM   4194 2HB  SER A 419      74.931 -46.184  27.154  0.00  3.00           H  
ATOM   4195  HG  SER A 419      76.110 -45.655  25.264  0.00  3.00           H  
ATOM   4196  N   ILE A 420      73.554 -43.591  29.142  0.00  7.00           N  
ATOM   4197  CA  ILE A 420      73.284 -43.526  30.535  0.00  7.00           C  
ATOM   4198  C   ILE A 420      71.806 -43.389  30.756  0.00  7.00           C  
ATOM   4199  O   ILE A 420      71.238 -44.073  31.604  0.00  7.00           O  
ATOM   4200  CB  ILE A 420      74.021 -42.351  31.205  0.00  7.00           C  
ATOM   4201  CG1 ILE A 420      75.490 -42.711  31.447  0.00  7.00           C  
ATOM   4202  CG2 ILE A 420      73.341 -41.972  32.511  0.00  7.00           C  
ATOM   4203  CD1 ILE A 420      76.461 -41.641  31.005  0.00  7.00           C  
ATOM   4204  H   ILE A 420      74.067 -42.839  28.696  0.00  7.00           H  
ATOM   4205  HA  ILE A 420      73.573 -44.454  31.026  0.00  7.00           H  
ATOM   4206  HB  ILE A 420      74.015 -41.496  30.530  0.00  7.00           H  
ATOM   4207 1HG1 ILE A 420      75.608 -42.891  32.515  0.00  7.00           H  
ATOM   4208 2HG1 ILE A 420      75.692 -43.633  30.900  0.00  7.00           H  
ATOM   4209 1HG2 ILE A 420      73.875 -41.141  32.972  0.00  7.00           H  
ATOM   4210 2HG2 ILE A 420      72.312 -41.676  32.313  0.00  7.00           H  
ATOM   4211 3HG2 ILE A 420      73.348 -42.827  33.188  0.00  7.00           H  
ATOM   4212 1HD1 ILE A 420      77.481 -41.968  31.208  0.00  7.00           H  
ATOM   4213 2HD1 ILE A 420      76.345 -41.461  29.936  0.00  7.00           H  
ATOM   4214 3HD1 ILE A 420      76.262 -40.720  31.551  0.00  7.00           H  
ATOM   4215  N   LYS A 421      71.129 -42.517  29.982  0.00  6.00           N  
ATOM   4216  CA  LYS A 421      69.719 -42.315  30.176  0.00  6.00           C  
ATOM   4217  C   LYS A 421      69.001 -43.604  29.925  0.00  6.00           C  
ATOM   4218  O   LYS A 421      68.049 -43.945  30.626  0.00  6.00           O  
ATOM   4219  CB  LYS A 421      69.188 -41.215  29.255  0.00  6.00           C  
ATOM   4220  CG  LYS A 421      67.712 -40.893  29.448  0.00  6.00           C  
ATOM   4221  CD  LYS A 421      67.467 -40.195  30.777  0.00  6.00           C  
ATOM   4222  CE  LYS A 421      66.029 -39.711  30.893  0.00  6.00           C  
ATOM   4223  NZ  LYS A 421      65.788 -38.982  32.167  0.00  6.00           N1+
ATOM   4224  H   LYS A 421      71.605 -41.997  29.267  0.00  6.00           H  
ATOM   4225  HA  LYS A 421      69.529 -41.999  31.202  0.00  6.00           H  
ATOM   4226 1HB  LYS A 421      69.782 -40.322  29.448  0.00  6.00           H  
ATOM   4227 2HB  LYS A 421      69.355 -41.548  28.230  0.00  6.00           H  
ATOM   4228 1HG  LYS A 421      67.389 -40.245  28.632  0.00  6.00           H  
ATOM   4229 2HG  LYS A 421      67.147 -41.824  29.416  0.00  6.00           H  
ATOM   4230 1HD  LYS A 421      67.680 -40.898  31.583  0.00  6.00           H  
ATOM   4231 2HD  LYS A 421      68.143 -39.343  30.852  0.00  6.00           H  
ATOM   4232 1HE  LYS A 421      65.822 -39.050  30.052  0.00  6.00           H  
ATOM   4233 2HE  LYS A 421      65.372 -40.579  30.842  0.00  6.00           H  
ATOM   4234 1HZ  LYS A 421      64.825 -38.679  32.205  0.00  6.00           H  
ATOM   4235 2HZ  LYS A 421      65.979 -39.595  32.948  0.00  6.00           H  
ATOM   4236 3HZ  LYS A 421      66.396 -38.177  32.215  0.00  6.00           H  
ATOM   4237  N   GLN A 422      69.444 -44.363  28.910  0.00  4.00           N  
ATOM   4238  CA  GLN A 422      68.823 -45.605  28.560  0.00  4.00           C  
ATOM   4239  C   GLN A 422      68.986 -46.535  29.721  0.00  4.00           C  
ATOM   4240  O   GLN A 422      68.081 -47.300  30.048  0.00  4.00           O  
ATOM   4241  CB  GLN A 422      69.443 -46.207  27.297  0.00  4.00           C  
ATOM   4242  CG  GLN A 422      69.066 -45.487  26.014  0.00  4.00           C  
ATOM   4243  CD  GLN A 422      69.714 -46.105  24.790  0.00  4.00           C  
ATOM   4244  NE2 GLN A 422      68.908 -46.762  23.963  0.00  4.00           N  
ATOM   4245  OE1 GLN A 422      70.926 -45.991  24.587  0.00  4.00           O  
ATOM   4246  H   GLN A 422      70.241 -44.045  28.378  0.00  4.00           H  
ATOM   4247  HA  GLN A 422      67.780 -45.431  28.298  0.00  4.00           H  
ATOM   4248 1HB  GLN A 422      70.524 -46.178  27.432  0.00  4.00           H  
ATOM   4249 2HB  GLN A 422      69.112 -47.244  27.247  0.00  4.00           H  
ATOM   4250 1HG  GLN A 422      68.036 -45.238  25.758  0.00  4.00           H  
ATOM   4251 2HG  GLN A 422      69.606 -44.573  26.265  0.00  4.00           H  
ATOM   4252 1HE2 GLN A 422      69.279 -47.192  23.139  0.00  4.00           H  
ATOM   4253 2HE2 GLN A 422      67.931 -46.829  24.165  0.00  4.00           H  
ATOM   4254  N   TYR A 423      70.174 -46.492  30.352  0.00  7.00           N  
ATOM   4255  CA  TYR A 423      70.542 -47.326  31.463  0.00  7.00           C  
ATOM   4256  C   TYR A 423      69.694 -47.019  32.672  0.00  7.00           C  
ATOM   4257  O   TYR A 423      69.193 -47.927  33.321  0.00  7.00           O  
ATOM   4258  CB  TYR A 423      72.025 -47.149  31.797  0.00  7.00           C  
ATOM   4259  CG  TYR A 423      72.504 -48.018  32.939  0.00  7.00           C  
ATOM   4260  CD1 TYR A 423      72.841 -49.347  32.730  0.00  7.00           C  
ATOM   4261  CD2 TYR A 423      72.620 -47.505  34.222  0.00  7.00           C  
ATOM   4262  CE1 TYR A 423      73.278 -50.145  33.770  0.00  7.00           C  
ATOM   4263  CE2 TYR A 423      73.057 -48.293  35.269  0.00  7.00           C  
ATOM   4264  CZ  TYR A 423      73.386 -49.613  35.039  0.00  7.00           C  
ATOM   4265  OH  TYR A 423      73.822 -50.403  36.078  0.00  7.00           O  
ATOM   4266  H   TYR A 423      70.840 -45.816  30.011  0.00  7.00           H  
ATOM   4267  HA  TYR A 423      70.391 -48.375  31.204  0.00  7.00           H  
ATOM   4268 1HB  TYR A 423      72.590 -47.389  30.896  0.00  7.00           H  
ATOM   4269 2HB  TYR A 423      72.174 -46.100  32.051  0.00  7.00           H  
ATOM   4270  HD1 TYR A 423      72.754 -49.760  31.725  0.00  7.00           H  
ATOM   4271  HD2 TYR A 423      72.358 -46.461  34.398  0.00  7.00           H  
ATOM   4272  HE1 TYR A 423      73.539 -51.188  33.591  0.00  7.00           H  
ATOM   4273  HE2 TYR A 423      73.140 -47.871  36.271  0.00  7.00           H  
ATOM   4274  HH  TYR A 423      74.023 -51.302  35.807  0.00  7.00           H  
ATOM   4275  N   MET A 424      69.497 -45.724  32.971  0.00  8.00           N  
ATOM   4276  CA  MET A 424      68.725 -45.361  34.123  0.00  8.00           C  
ATOM   4277  C   MET A 424      67.318 -45.815  33.914  0.00  8.00           C  
ATOM   4278  O   MET A 424      66.647 -46.221  34.872  0.00  8.00           O  
ATOM   4279  CB  MET A 424      68.780 -43.854  34.367  0.00  8.00           C  
ATOM   4280  CG  MET A 424      70.108 -43.353  34.917  0.00  8.00           C  
ATOM   4281  SD  MET A 424      70.028 -41.638  35.471  0.00  8.00           S  
ATOM   4282  CE  MET A 424      69.905 -40.781  33.904  0.00  8.00           C  
ATOM   4283  H   MET A 424      69.891 -44.995  32.394  0.00  8.00           H  
ATOM   4284  HA  MET A 424      69.134 -45.842  35.011  0.00  8.00           H  
ATOM   4285 1HB  MET A 424      68.577 -43.371  33.412  0.00  8.00           H  
ATOM   4286 2HB  MET A 424      67.982 -43.617  35.072  0.00  8.00           H  
ATOM   4287 1HG  MET A 424      70.389 -43.988  35.756  0.00  8.00           H  
ATOM   4288 2HG  MET A 424      70.856 -43.439  34.129  0.00  8.00           H  
ATOM   4289 1HE  MET A 424      69.848 -39.707  34.080  0.00  8.00           H  
ATOM   4290 2HE  MET A 424      70.785 -41.004  33.298  0.00  8.00           H  
ATOM   4291 3HE  MET A 424      69.009 -41.111  33.378  0.00  8.00           H  
ATOM   4292  N   GLN A 425      66.827 -45.736  32.660  0.00  4.00           N  
ATOM   4293  CA  GLN A 425      65.483 -46.144  32.368  0.00  4.00           C  
ATOM   4294  C   GLN A 425      65.363 -47.617  32.630  0.00  4.00           C  
ATOM   4295  O   GLN A 425      64.370 -48.079  33.189  0.00  4.00           O  
ATOM   4296  CB  GLN A 425      65.112 -45.828  30.916  0.00  4.00           C  
ATOM   4297  CG  GLN A 425      64.868 -44.353  30.643  0.00  4.00           C  
ATOM   4298  CD  GLN A 425      64.737 -44.053  29.162  0.00  4.00           C  
ATOM   4299  NE2 GLN A 425      64.425 -42.803  28.838  0.00  4.00           N  
ATOM   4300  OE1 GLN A 425      64.918 -44.934  28.317  0.00  4.00           O  
ATOM   4301  H   GLN A 425      67.409 -45.387  31.921  0.00  4.00           H  
ATOM   4302  HA  GLN A 425      64.788 -45.586  32.995  0.00  4.00           H  
ATOM   4303 1HB  GLN A 425      65.934 -46.187  30.296  0.00  4.00           H  
ATOM   4304 2HB  GLN A 425      64.211 -46.398  30.690  0.00  4.00           H  
ATOM   4305 1HG  GLN A 425      64.111 -43.774  31.170  0.00  4.00           H  
ATOM   4306 2HG  GLN A 425      65.859 -44.039  30.973  0.00  4.00           H  
ATOM   4307 1HE2 GLN A 425      64.326 -42.546  27.876  0.00  4.00           H  
ATOM   4308 2HE2 GLN A 425      64.289 -42.120  29.555  0.00  4.00           H  
ATOM   4309  N   PHE A 426      66.396 -48.391  32.245  0.00  3.00           N  
ATOM   4310  CA  PHE A 426      66.407 -49.816  32.420  0.00  3.00           C  
ATOM   4311  C   PHE A 426      66.253 -50.124  33.873  0.00  3.00           C  
ATOM   4312  O   PHE A 426      65.446 -50.966  34.279  0.00  3.00           O  
ATOM   4313  CB  PHE A 426      67.697 -50.431  31.873  0.00  3.00           C  
ATOM   4314  CG  PHE A 426      67.850 -50.293  30.385  0.00  3.00           C  
ATOM   4315  CD1 PHE A 426      66.766 -49.954  29.590  0.00  3.00           C  
ATOM   4316  CD2 PHE A 426      69.079 -50.503  29.777  0.00  3.00           C  
ATOM   4317  CE1 PHE A 426      66.906 -49.827  28.221  0.00  3.00           C  
ATOM   4318  CE2 PHE A 426      69.222 -50.375  28.409  0.00  3.00           C  
ATOM   4319  CZ  PHE A 426      68.134 -50.037  27.630  0.00  3.00           C  
ATOM   4320  H   PHE A 426      67.192 -47.941  31.817  0.00  3.00           H  
ATOM   4321  HA  PHE A 426      65.601 -50.267  31.839  0.00  3.00           H  
ATOM   4322 1HB  PHE A 426      68.563 -49.947  32.322  0.00  3.00           H  
ATOM   4323 2HB  PHE A 426      67.725 -51.498  32.091  0.00  3.00           H  
ATOM   4324  HD1 PHE A 426      65.795 -49.787  30.057  0.00  3.00           H  
ATOM   4325  HD2 PHE A 426      69.939 -50.770  30.393  0.00  3.00           H  
ATOM   4326  HE1 PHE A 426      66.045 -49.560  27.608  0.00  3.00           H  
ATOM   4327  HE2 PHE A 426      70.194 -50.542  27.944  0.00  3.00           H  
ATOM   4328  HZ  PHE A 426      68.245 -49.938  26.552  0.00  3.00           H  
ATOM   4329  N   ARG A 427      67.037 -49.423  34.702  0.00  7.00           N  
ATOM   4330  CA  ARG A 427      67.087 -49.543  36.145  0.00  7.00           C  
ATOM   4331  C   ARG A 427      65.818 -49.009  36.726  0.00  7.00           C  
ATOM   4332  O   ARG A 427      65.469 -49.345  37.855  0.00  7.00           O  
ATOM   4333  CB  ARG A 427      68.310 -48.877  36.757  0.00  7.00           C  
ATOM   4334  CG  ARG A 427      69.629 -49.579  36.473  0.00  7.00           C  
ATOM   4335  CD  ARG A 427      70.821 -48.894  37.036  0.00  7.00           C  
ATOM   4336  NE  ARG A 427      72.088 -49.531  36.715  0.00  7.00           N  
ATOM   4337  CZ  ARG A 427      73.298 -48.979  36.928  0.00  7.00           C  
ATOM   4338  NH1 ARG A 427      73.412 -47.768  37.424  0.00  7.00           N1+
ATOM   4339  NH2 ARG A 427      74.370 -49.679  36.600  0.00  7.00           N  
ATOM   4340  H   ARG A 427      67.640 -48.754  34.243  0.00  7.00           H  
ATOM   4341  HA  ARG A 427      67.280 -50.580  36.422  0.00  7.00           H  
ATOM   4342 1HB  ARG A 427      68.351 -47.862  36.364  0.00  7.00           H  
ATOM   4343 2HB  ARG A 427      68.147 -48.843  37.834  0.00  7.00           H  
ATOM   4344 1HG  ARG A 427      69.587 -50.582  36.896  0.00  7.00           H  
ATOM   4345 2HG  ARG A 427      69.759 -49.646  35.392  0.00  7.00           H  
ATOM   4346 1HD  ARG A 427      70.860 -47.876  36.649  0.00  7.00           H  
ATOM   4347 2HD  ARG A 427      70.734 -48.867  38.121  0.00  7.00           H  
ATOM   4348  HE  ARG A 427      72.268 -50.438  36.305  0.00  7.00           H  
ATOM   4349 1HH1 ARG A 427      72.582 -47.237  37.652  0.00  7.00           H  
ATOM   4350 2HH1 ARG A 427      74.328 -47.370  37.576  0.00  7.00           H  
ATOM   4351 1HH2 ARG A 427      74.264 -50.603  36.203  0.00  7.00           H  
ATOM   4352 2HH2 ARG A 427      75.289 -49.290  36.749  0.00  7.00           H  
ATOM   4353  N   LYS A 428      65.118 -48.124  36.001  0.00  5.00           N  
ATOM   4354  CA  LYS A 428      63.911 -47.512  36.471  0.00  5.00           C  
ATOM   4355  C   LYS A 428      64.225 -46.679  37.676  0.00  5.00           C  
ATOM   4356  O   LYS A 428      63.516 -46.719  38.676  0.00  5.00           O  
ATOM   4357  CB  LYS A 428      62.853 -48.565  36.803  0.00  5.00           C  
ATOM   4358  CG  LYS A 428      62.446 -49.441  35.625  0.00  5.00           C  
ATOM   4359  CD  LYS A 428      61.357 -50.428  36.019  0.00  5.00           C  
ATOM   4360  CE  LYS A 428      60.985 -51.336  34.857  0.00  5.00           C  
ATOM   4361  NZ  LYS A 428      59.941 -52.327  35.237  0.00  5.00           N1+
ATOM   4362  H   LYS A 428      65.461 -47.885  35.074  0.00  5.00           H  
ATOM   4363  HA  LYS A 428      63.495 -46.871  35.693  0.00  5.00           H  
ATOM   4364 1HB  LYS A 428      63.263 -49.191  37.595  0.00  5.00           H  
ATOM   4365 2HB  LYS A 428      61.978 -48.033  37.178  0.00  5.00           H  
ATOM   4366 1HG  LYS A 428      62.080 -48.796  34.825  0.00  5.00           H  
ATOM   4367 2HG  LYS A 428      63.323 -49.986  35.279  0.00  5.00           H  
ATOM   4368 1HD  LYS A 428      61.722 -51.032  36.851  0.00  5.00           H  
ATOM   4369 2HD  LYS A 428      60.478 -49.867  36.337  0.00  5.00           H  
ATOM   4370 1HE  LYS A 428      60.615 -50.715  34.042  0.00  5.00           H  
ATOM   4371 2HE  LYS A 428      61.883 -51.862  34.533  0.00  5.00           H  
ATOM   4372 1HZ  LYS A 428      59.724 -52.908  34.440  0.00  5.00           H  
ATOM   4373 2HZ  LYS A 428      60.284 -52.904  35.992  0.00  5.00           H  
ATOM   4374 3HZ  LYS A 428      59.109 -51.840  35.536  0.00  5.00           H  
ATOM   4375  N   VAL A 429      65.310 -45.884  37.598  0.00  7.00           N  
ATOM   4376  CA  VAL A 429      65.702 -45.021  38.663  0.00  7.00           C  
ATOM   4377  C   VAL A 429      64.769 -43.848  38.719  0.00  7.00           C  
ATOM   4378  O   VAL A 429      64.207 -43.433  37.707  0.00  7.00           O  
ATOM   4379  CB  VAL A 429      67.151 -44.525  38.499  0.00  7.00           C  
ATOM   4380  CG1 VAL A 429      68.117 -45.701  38.482  0.00  7.00           C  
ATOM   4381  CG2 VAL A 429      67.292 -43.703  37.228  0.00  7.00           C  
ATOM   4382  H   VAL A 429      65.863 -45.900  36.744  0.00  7.00           H  
ATOM   4383  HA  VAL A 429      65.629 -45.524  39.629  0.00  7.00           H  
ATOM   4384  HB  VAL A 429      67.396 -43.866  39.332  0.00  7.00           H  
ATOM   4385 1HG1 VAL A 429      69.136 -45.332  38.366  0.00  7.00           H  
ATOM   4386 2HG1 VAL A 429      68.036 -46.252  39.418  0.00  7.00           H  
ATOM   4387 3HG1 VAL A 429      67.873 -46.360  37.649  0.00  7.00           H  
ATOM   4388 1HG2 VAL A 429      68.321 -43.360  37.128  0.00  7.00           H  
ATOM   4389 2HG2 VAL A 429      67.028 -44.317  36.367  0.00  7.00           H  
ATOM   4390 3HG2 VAL A 429      66.626 -42.841  37.276  0.00  7.00           H  
ATOM   4391  N   THR A 430      64.596 -43.283  39.933  0.00  7.00           N  
ATOM   4392  CA  THR A 430      63.692 -42.191  40.183  0.00  7.00           C  
ATOM   4393  C   THR A 430      64.156 -40.981  39.427  0.00  7.00           C  
ATOM   4394  O   THR A 430      65.334 -40.836  39.106  0.00  7.00           O  
ATOM   4395  CB  THR A 430      63.590 -41.854  41.682  0.00  7.00           C  
ATOM   4396  CG2 THR A 430      63.077 -43.054  42.464  0.00  7.00           C  
ATOM   4397  OG1 THR A 430      64.881 -41.480  42.179  0.00  7.00           O  
ATOM   4398  H   THR A 430      65.137 -43.658  40.699  0.00  7.00           H  
ATOM   4399  HA  THR A 430      62.690 -42.458  39.847  0.00  7.00           H  
ATOM   4400  HB  THR A 430      62.904 -41.017  41.811  0.00  7.00           H  
ATOM   4401  HG1 THR A 430      65.494 -42.209  42.057  0.00  7.00           H  
ATOM   4402 1HG2 THR A 430      63.012 -42.796  43.521  0.00  7.00           H  
ATOM   4403 2HG2 THR A 430      62.091 -43.333  42.096  0.00  7.00           H  
ATOM   4404 3HG2 THR A 430      63.763 -43.890  42.336  0.00  7.00           H  
ATOM   4405  N   LYS A 431      63.207 -40.066  39.132  0.00  1.00           N  
ATOM   4406  CA  LYS A 431      63.465 -38.890  38.364  0.00  1.00           C  
ATOM   4407  C   LYS A 431      64.480 -38.031  39.036  0.00  1.00           C  
ATOM   4408  O   LYS A 431      65.378 -37.495  38.402  0.00  1.00           O  
ATOM   4409  CB  LYS A 431      62.174 -38.101  38.137  0.00  1.00           C  
ATOM   4410  CG  LYS A 431      62.343 -36.851  37.284  0.00  1.00           C  
ATOM   4411  CD  LYS A 431      62.720 -37.204  35.853  0.00  1.00           C  
ATOM   4412  CE  LYS A 431      62.768 -35.965  34.971  0.00  1.00           C  
ATOM   4413  NZ  LYS A 431      63.133 -36.296  33.566  0.00  1.00           N1+
ATOM   4414  H   LYS A 431      62.273 -40.231  39.482  0.00  1.00           H  
ATOM   4415  HA  LYS A 431      63.823 -39.168  37.373  0.00  1.00           H  
ATOM   4416 1HB  LYS A 431      61.468 -38.777  37.654  0.00  1.00           H  
ATOM   4417 2HB  LYS A 431      61.793 -37.821  39.119  0.00  1.00           H  
ATOM   4418 1HG  LYS A 431      61.402 -36.300  37.287  0.00  1.00           H  
ATOM   4419 2HG  LYS A 431      63.125 -36.234  37.725  0.00  1.00           H  
ATOM   4420 1HD  LYS A 431      63.700 -37.683  35.860  0.00  1.00           H  
ATOM   4421 2HD  LYS A 431      61.980 -37.900  35.460  0.00  1.00           H  
ATOM   4422 1HE  LYS A 431      61.786 -35.495  34.989  0.00  1.00           H  
ATOM   4423 2HE  LYS A 431      63.506 -35.279  35.385  0.00  1.00           H  
ATOM   4424 1HZ  LYS A 431      63.154 -35.449  33.016  0.00  1.00           H  
ATOM   4425 2HZ  LYS A 431      64.045 -36.732  33.549  0.00  1.00           H  
ATOM   4426 3HZ  LYS A 431      62.449 -36.931  33.181  0.00  1.00           H  
ATOM   4427  N   ASP A 432      64.371 -37.879  40.369  0.00  1.00           N  
ATOM   4428  CA  ASP A 432      65.281 -37.012  41.068  0.00  1.00           C  
ATOM   4429  C   ASP A 432      66.657 -37.552  40.852  0.00  1.00           C  
ATOM   4430  O   ASP A 432      67.604 -36.802  40.613  0.00  1.00           O  
ATOM   4431  CB  ASP A 432      64.954 -36.929  42.561  0.00  1.00           C  
ATOM   4432  CG  ASP A 432      63.689 -36.144  42.884  0.00  1.00           C  
ATOM   4433  OD1 ASP A 432      63.188 -35.477  42.011  0.00  1.00           O  
ATOM   4434  OD2 ASP A 432      63.149 -36.340  43.947  0.00  1.00           O1-
ATOM   4435  H   ASP A 432      63.658 -38.363  40.896  0.00  1.00           H  
ATOM   4436  HA  ASP A 432      65.178 -35.992  40.698  0.00  1.00           H  
ATOM   4437 1HB  ASP A 432      64.913 -37.902  43.051  0.00  1.00           H  
ATOM   4438 2HB  ASP A 432      65.824 -36.378  42.917  0.00  1.00           H  
ATOM   4439  N   LEU A 433      66.789 -38.887  40.922  0.00  5.00           N  
ATOM   4440  CA  LEU A 433      68.059 -39.536  40.800  0.00  5.00           C  
ATOM   4441  C   LEU A 433      68.619 -39.276  39.443  0.00  5.00           C  
ATOM   4442  O   LEU A 433      69.804 -38.980  39.284  0.00  5.00           O  
ATOM   4443  CB  LEU A 433      67.928 -41.043  41.054  0.00  5.00           C  
ATOM   4444  CG  LEU A 433      69.236 -41.761  41.411  0.00  5.00           C  
ATOM   4445  CD1 LEU A 433      68.935 -43.125  42.016  0.00  5.00           C  
ATOM   4446  CD2 LEU A 433      70.096 -41.902  40.164  0.00  5.00           C  
ATOM   4447  H   LEU A 433      65.962 -39.449  41.066  0.00  5.00           H  
ATOM   4448  HA  LEU A 433      68.738 -39.156  41.562  0.00  5.00           H  
ATOM   4449 1HB  LEU A 433      67.267 -41.020  41.918  0.00  5.00           H  
ATOM   4450 2HB  LEU A 433      67.429 -41.550  40.228  0.00  5.00           H  
ATOM   4451  HG  LEU A 433      69.773 -41.125  42.116  0.00  5.00           H  
ATOM   4452 1HD1 LEU A 433      69.869 -43.627  42.266  0.00  5.00           H  
ATOM   4453 2HD1 LEU A 433      68.338 -42.999  42.919  0.00  5.00           H  
ATOM   4454 3HD1 LEU A 433      68.381 -43.728  41.296  0.00  5.00           H  
ATOM   4455 1HD2 LEU A 433      71.026 -42.411  40.419  0.00  5.00           H  
ATOM   4456 2HD2 LEU A 433      69.558 -42.482  39.414  0.00  5.00           H  
ATOM   4457 3HD2 LEU A 433      70.323 -40.913  39.764  0.00  5.00           H  
ATOM   4458  N   GLU A 434      67.772 -39.365  38.386  0.00  7.00           N  
ATOM   4459  CA  GLU A 434      68.234 -39.204  37.036  0.00  7.00           C  
ATOM   4460  C   GLU A 434      68.765 -37.821  36.830  0.00  7.00           C  
ATOM   4461  O   GLU A 434      69.796 -37.633  36.191  0.00  7.00           O  
ATOM   4462  CB  GLU A 434      67.110 -39.494  36.039  0.00  7.00           C  
ATOM   4463  CG  GLU A 434      66.642 -40.943  36.023  0.00  7.00           C  
ATOM   4464  CD  GLU A 434      65.485 -41.133  35.083  0.00  7.00           C  
ATOM   4465  OE1 GLU A 434      65.029 -40.162  34.529  0.00  7.00           O  
ATOM   4466  OE2 GLU A 434      65.129 -42.260  34.831  0.00  7.00           O1-
ATOM   4467  H   GLU A 434      66.792 -39.548  38.552  0.00  7.00           H  
ATOM   4468  HA  GLU A 434      69.011 -39.938  36.822  0.00  7.00           H  
ATOM   4469 1HB  GLU A 434      66.274 -38.847  36.304  0.00  7.00           H  
ATOM   4470 2HB  GLU A 434      67.482 -39.223  35.051  0.00  7.00           H  
ATOM   4471 1HG  GLU A 434      67.432 -41.651  35.774  0.00  7.00           H  
ATOM   4472 2HG  GLU A 434      66.311 -41.116  37.046  0.00  7.00           H  
ATOM   4473  N   THR A 435      68.068 -36.806  37.374  0.00  3.00           N  
ATOM   4474  CA  THR A 435      68.497 -35.454  37.166  0.00  3.00           C  
ATOM   4475  C   THR A 435      69.826 -35.262  37.819  0.00  3.00           C  
ATOM   4476  O   THR A 435      70.689 -34.566  37.298  0.00  3.00           O  
ATOM   4477  CB  THR A 435      67.493 -34.430  37.729  0.00  3.00           C  
ATOM   4478  CG2 THR A 435      66.155 -34.549  37.016  0.00  3.00           C  
ATOM   4479  OG1 THR A 435      67.306 -34.663  39.131  0.00  3.00           O  
ATOM   4480  H   THR A 435      67.243 -36.980  37.929  0.00  3.00           H  
ATOM   4481  HA  THR A 435      68.611 -35.263  36.099  0.00  3.00           H  
ATOM   4482  HB  THR A 435      67.892 -33.427  37.586  0.00  3.00           H  
ATOM   4483  HG1 THR A 435      66.679 -34.024  39.480  0.00  3.00           H  
ATOM   4484 1HG2 THR A 435      65.459 -33.818  37.428  0.00  3.00           H  
ATOM   4485 2HG2 THR A 435      66.292 -34.361  35.951  0.00  3.00           H  
ATOM   4486 3HG2 THR A 435      65.754 -35.551  37.159  0.00  3.00           H  
ATOM   4487  N   ARG A 436      70.024 -35.880  38.997  0.00  8.00           N  
ATOM   4488  CA  ARG A 436      71.253 -35.730  39.720  0.00  8.00           C  
ATOM   4489  C   ARG A 436      72.369 -36.281  38.893  0.00  8.00           C  
ATOM   4490  O   ARG A 436      73.435 -35.676  38.796  0.00  8.00           O  
ATOM   4491  CB  ARG A 436      71.205 -36.356  41.107  0.00  8.00           C  
ATOM   4492  CG  ARG A 436      70.342 -35.613  42.114  0.00  8.00           C  
ATOM   4493  CD  ARG A 436      70.519 -36.060  43.520  0.00  8.00           C  
ATOM   4494  NE  ARG A 436      70.163 -37.450  43.760  0.00  8.00           N  
ATOM   4495  CZ  ARG A 436      68.924 -37.879  44.070  0.00  8.00           C  
ATOM   4496  NH1 ARG A 436      67.930 -37.030  44.217  0.00  8.00           N1+
ATOM   4497  NH2 ARG A 436      68.738 -39.175  44.248  0.00  8.00           N  
ATOM   4498  H   ARG A 436      69.294 -36.462  39.382  0.00  8.00           H  
ATOM   4499  HA  ARG A 436      71.389 -34.686  40.004  0.00  8.00           H  
ATOM   4500 1HB  ARG A 436      70.825 -37.369  40.985  0.00  8.00           H  
ATOM   4501 2HB  ARG A 436      72.231 -36.394  41.473  0.00  8.00           H  
ATOM   4502 1HG  ARG A 436      70.587 -34.552  42.066  0.00  8.00           H  
ATOM   4503 2HG  ARG A 436      69.295 -35.757  41.845  0.00  8.00           H  
ATOM   4504 1HD  ARG A 436      71.565 -35.939  43.800  0.00  8.00           H  
ATOM   4505 2HD  ARG A 436      69.896 -35.446  44.168  0.00  8.00           H  
ATOM   4506  HE  ARG A 436      70.743 -38.277  43.736  0.00  8.00           H  
ATOM   4507 1HH1 ARG A 436      68.092 -36.041  44.096  0.00  8.00           H  
ATOM   4508 2HH1 ARG A 436      67.009 -37.372  44.451  0.00  8.00           H  
ATOM   4509 1HH2 ARG A 436      69.517 -39.812  44.149  0.00  8.00           H  
ATOM   4510 2HH2 ARG A 436      67.821 -39.523  44.483  0.00  8.00           H  
ATOM   4511  N   VAL A 437      72.136 -37.452  38.276  0.00  8.00           N  
ATOM   4512  CA  VAL A 437      73.140 -38.120  37.518  0.00  8.00           C  
ATOM   4513  C   VAL A 437      73.546 -37.234  36.378  0.00  8.00           C  
ATOM   4514  O   VAL A 437      74.733 -37.053  36.092  0.00  8.00           O  
ATOM   4515  CB  VAL A 437      72.652 -39.478  36.979  0.00  8.00           C  
ATOM   4516  CG1 VAL A 437      73.701 -40.097  36.068  0.00  8.00           C  
ATOM   4517  CG2 VAL A 437      72.323 -40.419  38.127  0.00  8.00           C  
ATOM   4518  H   VAL A 437      71.220 -37.871  38.366  0.00  8.00           H  
ATOM   4519  HA  VAL A 437      74.010 -38.354  38.132  0.00  8.00           H  
ATOM   4520  HB  VAL A 437      71.729 -39.326  36.419  0.00  8.00           H  
ATOM   4521 1HG1 VAL A 437      73.340 -41.056  35.696  0.00  8.00           H  
ATOM   4522 2HG1 VAL A 437      73.892 -39.431  35.227  0.00  8.00           H  
ATOM   4523 3HG1 VAL A 437      74.624 -40.251  36.627  0.00  8.00           H  
ATOM   4524 1HG2 VAL A 437      71.979 -41.373  37.729  0.00  8.00           H  
ATOM   4525 2HG2 VAL A 437      73.215 -40.579  38.733  0.00  8.00           H  
ATOM   4526 3HG2 VAL A 437      71.538 -39.981  38.744  0.00  8.00           H  
ATOM   4527  N   ILE A 438      72.567 -36.631  35.668  0.00  6.00           N  
ATOM   4528  CA  ILE A 438      72.924 -35.847  34.520  0.00  6.00           C  
ATOM   4529  C   ILE A 438      73.730 -34.643  34.909  0.00  6.00           C  
ATOM   4530  O   ILE A 438      74.675 -34.258  34.236  0.00  6.00           O  
ATOM   4531  CB  ILE A 438      71.677 -35.387  33.742  0.00  6.00           C  
ATOM   4532  CG1 ILE A 438      70.978 -36.586  33.097  0.00  6.00           C  
ATOM   4533  CG2 ILE A 438      72.057 -34.358  32.688  0.00  6.00           C  
ATOM   4534  CD1 ILE A 438      69.602 -36.272  32.555  0.00  6.00           C  
ATOM   4535  H   ILE A 438      71.594 -36.714  35.931  0.00  6.00           H  
ATOM   4536  HA  ILE A 438      73.639 -36.382  33.896  0.00  6.00           H  
ATOM   4537  HB  ILE A 438      70.965 -34.947  34.440  0.00  6.00           H  
ATOM   4538 1HG1 ILE A 438      71.616 -36.937  32.287  0.00  6.00           H  
ATOM   4539 2HG1 ILE A 438      70.899 -37.363  33.858  0.00  6.00           H  
ATOM   4540 1HG2 ILE A 438      71.165 -34.044  32.147  0.00  6.00           H  
ATOM   4541 2HG2 ILE A 438      72.511 -33.494  33.171  0.00  6.00           H  
ATOM   4542 3HG2 ILE A 438      72.769 -34.799  31.989  0.00  6.00           H  
ATOM   4543 1HD1 ILE A 438      69.170 -37.171  32.114  0.00  6.00           H  
ATOM   4544 2HD1 ILE A 438      68.962 -35.922  33.365  0.00  6.00           H  
ATOM   4545 3HD1 ILE A 438      69.679 -35.497  31.793  0.00  6.00           H  
ATOM   4546  N   ARG A 439      73.366 -34.021  36.054  0.00  5.00           N  
ATOM   4547  CA  ARG A 439      73.964 -32.822  36.558  0.00  5.00           C  
ATOM   4548  C   ARG A 439      75.407 -33.127  36.853  0.00  5.00           C  
ATOM   4549  O   ARG A 439      76.303 -32.331  36.566  0.00  5.00           O  
ATOM   4550  CB  ARG A 439      73.230 -32.245  37.760  0.00  5.00           C  
ATOM   4551  CG  ARG A 439      71.941 -31.509  37.429  0.00  5.00           C  
ATOM   4552  CD  ARG A 439      71.268 -30.896  38.603  0.00  5.00           C  
ATOM   4553  NE  ARG A 439      72.038 -29.852  39.261  0.00  5.00           N  
ATOM   4554  CZ  ARG A 439      72.091 -28.569  38.855  0.00  5.00           C  
ATOM   4555  NH1 ARG A 439      71.455 -28.174  37.775  0.00  5.00           N1+
ATOM   4556  NH2 ARG A 439      72.821 -27.721  39.558  0.00  5.00           N  
ATOM   4557  H   ARG A 439      72.610 -34.451  36.559  0.00  5.00           H  
ATOM   4558  HA  ARG A 439      73.815 -32.008  35.847  0.00  5.00           H  
ATOM   4559 1HB  ARG A 439      73.008 -33.078  38.426  0.00  5.00           H  
ATOM   4560 2HB  ARG A 439      73.918 -31.559  38.253  0.00  5.00           H  
ATOM   4561 1HG  ARG A 439      72.168 -30.714  36.719  0.00  5.00           H  
ATOM   4562 2HG  ARG A 439      71.246 -32.216  36.974  0.00  5.00           H  
ATOM   4563 1HD  ARG A 439      70.327 -30.452  38.279  0.00  5.00           H  
ATOM   4564 2HD  ARG A 439      71.069 -31.671  39.342  0.00  5.00           H  
ATOM   4565  HE  ARG A 439      72.626 -29.906  40.082  0.00  5.00           H  
ATOM   4566 1HH1 ARG A 439      70.915 -28.838  37.238  0.00  5.00           H  
ATOM   4567 2HH1 ARG A 439      71.507 -27.207  37.487  0.00  5.00           H  
ATOM   4568 1HH2 ARG A 439      73.319 -28.046  40.376  0.00  5.00           H  
ATOM   4569 2HH2 ARG A 439      72.879 -26.754  39.275  0.00  5.00           H  
ATOM   4570  N   TRP A 440      75.656 -34.329  37.418  0.00  8.00           N  
ATOM   4571  CA  TRP A 440      76.961 -34.763  37.812  0.00  8.00           C  
ATOM   4572  C   TRP A 440      77.812 -34.833  36.572  0.00  8.00           C  
ATOM   4573  O   TRP A 440      78.922 -34.303  36.533  0.00  8.00           O  
ATOM   4574  CB  TRP A 440      76.906 -36.118  38.519  0.00  8.00           C  
ATOM   4575  CG  TRP A 440      76.281 -36.058  39.881  0.00  8.00           C  
ATOM   4576  CD1 TRP A 440      75.914 -34.935  40.560  0.00  8.00           C  
ATOM   4577  CD2 TRP A 440      75.950 -37.166  40.726  0.00  8.00           C  
ATOM   4578  CE2 TRP A 440      75.386 -36.640  41.902  0.00  8.00           C  
ATOM   4579  CE3 TRP A 440      76.076 -38.555  40.601  0.00  8.00           C  
ATOM   4580  NE1 TRP A 440      75.377 -35.273  41.777  0.00  8.00           N  
ATOM   4581  CZ2 TRP A 440      74.952 -37.445  42.943  0.00  8.00           C  
ATOM   4582  CZ3 TRP A 440      75.639 -39.363  41.644  0.00  8.00           C  
ATOM   4583  CH2 TRP A 440      75.093 -38.823  42.782  0.00  8.00           C  
ATOM   4584  H   TRP A 440      74.869 -34.948  37.545  0.00  8.00           H  
ATOM   4585  HA  TRP A 440      77.366 -34.083  38.562  0.00  8.00           H  
ATOM   4586 1HB  TRP A 440      76.315 -36.824  37.936  0.00  8.00           H  
ATOM   4587 2HB  TRP A 440      77.913 -36.513  38.655  0.00  8.00           H  
ATOM   4588  HD1 TRP A 440      76.091 -33.981  40.067  0.00  8.00           H  
ATOM   4589  HE1 TRP A 440      75.031 -34.624  42.469  0.00  8.00           H  
ATOM   4590  HE3 TRP A 440      76.500 -39.036  39.719  0.00  8.00           H  
ATOM   4591  HZ2 TRP A 440      74.524 -36.975  43.829  0.00  8.00           H  
ATOM   4592  HZ3 TRP A 440      75.744 -40.442  41.534  0.00  8.00           H  
ATOM   4593  HH2 TRP A 440      74.762 -39.492  43.577  0.00  8.00           H  
ATOM   4594  N   PHE A 441      77.276 -35.453  35.491  0.00  7.00           N  
ATOM   4595  CA  PHE A 441      78.048 -35.679  34.296  0.00  7.00           C  
ATOM   4596  C   PHE A 441      78.521 -34.385  33.760  0.00  7.00           C  
ATOM   4597  O   PHE A 441      79.696 -34.207  33.426  0.00  7.00           O  
ATOM   4598  CB  PHE A 441      77.230 -36.419  33.238  0.00  7.00           C  
ATOM   4599  CG  PHE A 441      77.520 -37.892  33.167  0.00  7.00           C  
ATOM   4600  CD1 PHE A 441      76.894 -38.779  34.030  0.00  7.00           C  
ATOM   4601  CD2 PHE A 441      78.421 -38.392  32.239  0.00  7.00           C  
ATOM   4602  CE1 PHE A 441      77.161 -40.133  33.966  0.00  7.00           C  
ATOM   4603  CE2 PHE A 441      78.689 -39.746  32.172  0.00  7.00           C  
ATOM   4604  CZ  PHE A 441      78.058 -40.617  33.037  0.00  7.00           C  
ATOM   4605  H   PHE A 441      76.316 -35.764  35.523  0.00  7.00           H  
ATOM   4606  HA  PHE A 441      78.845 -36.395  34.501  0.00  7.00           H  
ATOM   4607 1HB  PHE A 441      76.166 -36.322  33.449  0.00  7.00           H  
ATOM   4608 2HB  PHE A 441      77.441 -36.013  32.249  0.00  7.00           H  
ATOM   4609  HD1 PHE A 441      76.184 -38.396  34.764  0.00  7.00           H  
ATOM   4610  HD2 PHE A 441      78.920 -37.704  31.556  0.00  7.00           H  
ATOM   4611  HE1 PHE A 441      76.662 -40.819  34.650  0.00  7.00           H  
ATOM   4612  HE2 PHE A 441      79.398 -40.126  31.438  0.00  7.00           H  
ATOM   4613  HZ  PHE A 441      78.270 -41.684  32.987  0.00  7.00           H  
ATOM   4614  N   ASP A 442      77.600 -33.435  33.590  0.00  5.00           N  
ATOM   4615  CA  ASP A 442      78.074 -32.248  32.957  0.00  5.00           C  
ATOM   4616  C   ASP A 442      79.040 -31.494  33.816  0.00  5.00           C  
ATOM   4617  O   ASP A 442      80.012 -30.963  33.281  0.00  5.00           O  
ATOM   4618  CB  ASP A 442      76.896 -31.346  32.582  0.00  5.00           C  
ATOM   4619  CG  ASP A 442      75.957 -31.938  31.539  0.00  5.00           C  
ATOM   4620  OD1 ASP A 442      76.439 -32.428  30.545  0.00  5.00           O  
ATOM   4621  OD2 ASP A 442      74.785 -32.038  31.812  0.00  5.00           O1-
ATOM   4622  H   ASP A 442      76.629 -33.494  33.852  0.00  5.00           H  
ATOM   4623  HA  ASP A 442      78.783 -32.507  32.171  0.00  5.00           H  
ATOM   4624 1HB  ASP A 442      76.316 -31.008  33.441  0.00  5.00           H  
ATOM   4625 2HB  ASP A 442      77.432 -30.501  32.149  0.00  5.00           H  
ATOM   4626  N   TYR A 443      78.844 -31.425  35.148  0.00  8.00           N  
ATOM   4627  CA  TYR A 443      79.809 -30.655  35.877  0.00  8.00           C  
ATOM   4628  C   TYR A 443      81.112 -31.418  35.815  0.00  8.00           C  
ATOM   4629  O   TYR A 443      82.182 -30.832  35.660  0.00  8.00           O  
ATOM   4630  CB  TYR A 443      79.368 -30.425  37.325  0.00  8.00           C  
ATOM   4631  CG  TYR A 443      78.311 -29.354  37.480  0.00  8.00           C  
ATOM   4632  CD1 TYR A 443      77.019 -29.678  37.867  0.00  8.00           C  
ATOM   4633  CD2 TYR A 443      78.611 -28.021  37.243  0.00  8.00           C  
ATOM   4634  CE1 TYR A 443      76.050 -28.703  38.010  0.00  8.00           C  
ATOM   4635  CE2 TYR A 443      77.651 -27.038  37.383  0.00  8.00           C  
ATOM   4636  CZ  TYR A 443      76.371 -27.383  37.767  0.00  8.00           C  
ATOM   4637  OH  TYR A 443      75.411 -26.407  37.910  0.00  8.00           O  
ATOM   4638  H   TYR A 443      78.085 -31.864  35.642  0.00  8.00           H  
ATOM   4639  HA  TYR A 443      79.936 -29.680  35.408  0.00  8.00           H  
ATOM   4640 1HB  TYR A 443      78.981 -31.374  37.699  0.00  8.00           H  
ATOM   4641 2HB  TYR A 443      80.255 -30.146  37.892  0.00  8.00           H  
ATOM   4642  HD1 TYR A 443      76.773 -30.723  38.056  0.00  8.00           H  
ATOM   4643  HD2 TYR A 443      79.623 -27.754  36.939  0.00  8.00           H  
ATOM   4644  HE1 TYR A 443      75.039 -28.972  38.313  0.00  8.00           H  
ATOM   4645  HE2 TYR A 443      77.905 -25.995  37.191  0.00  8.00           H  
ATOM   4646  HH  TYR A 443      75.740 -25.526  37.718  0.00  8.00           H  
ATOM   4647  N   LEU A 444      81.055 -32.760  35.974  0.00  7.00           N  
ATOM   4648  CA  LEU A 444      82.245 -33.561  36.096  0.00  7.00           C  
ATOM   4649  C   LEU A 444      83.045 -33.735  34.816  0.00  7.00           C  
ATOM   4650  O   LEU A 444      84.234 -33.422  34.790  0.00  7.00           O  
ATOM   4651  CB  LEU A 444      81.858 -34.937  36.652  0.00  7.00           C  
ATOM   4652  CG  LEU A 444      83.023 -35.771  37.199  0.00  7.00           C  
ATOM   4653  CD1 LEU A 444      82.492 -37.017  37.896  0.00  7.00           C  
ATOM   4654  CD2 LEU A 444      83.958 -36.148  36.060  0.00  7.00           C  
ATOM   4655  H   LEU A 444      80.153 -33.211  36.015  0.00  7.00           H  
ATOM   4656  HA  LEU A 444      82.963 -33.053  36.739  0.00  7.00           H  
ATOM   4657 1HB  LEU A 444      81.208 -34.623  37.467  0.00  7.00           H  
ATOM   4658 2HB  LEU A 444      81.282 -35.516  35.930  0.00  7.00           H  
ATOM   4659  HG  LEU A 444      83.579 -35.137  37.891  0.00  7.00           H  
ATOM   4660 1HD1 LEU A 444      83.326 -37.603  38.282  0.00  7.00           H  
ATOM   4661 2HD1 LEU A 444      81.843 -36.723  38.722  0.00  7.00           H  
ATOM   4662 3HD1 LEU A 444      81.925 -37.617  37.185  0.00  7.00           H  
ATOM   4663 1HD2 LEU A 444      84.787 -36.741  36.451  0.00  7.00           H  
ATOM   4664 2HD2 LEU A 444      83.412 -36.732  35.318  0.00  7.00           H  
ATOM   4665 3HD2 LEU A 444      84.348 -35.243  35.594  0.00  7.00           H  
ATOM   4666  N   TRP A 445      82.457 -34.180  33.698  0.00  7.00           N  
ATOM   4667  CA  TRP A 445      83.416 -34.448  32.664  0.00  7.00           C  
ATOM   4668  C   TRP A 445      83.616 -33.289  31.798  0.00  7.00           C  
ATOM   4669  O   TRP A 445      83.135 -33.215  30.680  0.00  7.00           O  
ATOM   4670  CB  TRP A 445      82.982 -35.644  31.814  0.00  7.00           C  
ATOM   4671  CG  TRP A 445      82.995 -36.944  32.560  0.00  7.00           C  
ATOM   4672  CD1 TRP A 445      81.927 -37.563  33.138  0.00  7.00           C  
ATOM   4673  CD2 TRP A 445      84.129 -37.783  32.807  0.00  7.00           C  
ATOM   4674  CE2 TRP A 445      83.674 -38.894  33.540  0.00  7.00           C  
ATOM   4675  CE3 TRP A 445      85.488 -37.703  32.478  0.00  7.00           C  
ATOM   4676  NE1 TRP A 445      82.324 -38.735  33.731  0.00  7.00           N  
ATOM   4677  CZ2 TRP A 445      84.521 -39.911  33.951  0.00  7.00           C  
ATOM   4678  CZ3 TRP A 445      86.337 -38.724  32.888  0.00  7.00           C  
ATOM   4679  CH2 TRP A 445      85.867 -39.796  33.603  0.00  7.00           C  
ATOM   4680  H   TRP A 445      81.477 -34.336  33.504  0.00  7.00           H  
ATOM   4681  HA  TRP A 445      84.414 -34.530  33.096  0.00  7.00           H  
ATOM   4682 1HB  TRP A 445      81.963 -35.501  31.454  0.00  7.00           H  
ATOM   4683 2HB  TRP A 445      83.653 -35.764  30.964  0.00  7.00           H  
ATOM   4684  HD1 TRP A 445      80.963 -37.065  33.051  0.00  7.00           H  
ATOM   4685  HE1 TRP A 445      81.723 -39.376  34.228  0.00  7.00           H  
ATOM   4686  HE3 TRP A 445      85.913 -36.875  31.910  0.00  7.00           H  
ATOM   4687  HZ2 TRP A 445      84.106 -40.745  34.517  0.00  7.00           H  
ATOM   4688  HZ3 TRP A 445      87.392 -38.648  32.626  0.00  7.00           H  
ATOM   4689  HH2 TRP A 445      86.566 -40.576  33.906  0.00  7.00           H  
ATOM   4690  N   ALA A 446      84.425 -32.370  32.344  0.00  3.00           N  
ATOM   4691  CA  ALA A 446      84.634 -31.215  31.577  0.00  3.00           C  
ATOM   4692  C   ALA A 446      83.283 -30.606  31.469  0.00  3.00           C  
ATOM   4693  O   ALA A 446      82.419 -30.751  32.328  0.00  3.00           O  
ATOM   4694  CB  ALA A 446      85.243 -31.530  30.218  0.00  3.00           C  
ATOM   4695  H   ALA A 446      84.880 -32.453  33.250  0.00  3.00           H  
ATOM   4696  HA  ALA A 446      85.351 -30.577  32.093  0.00  3.00           H  
ATOM   4697 1HB  ALA A 446      85.336 -30.611  29.640  0.00  3.00           H  
ATOM   4698 2HB  ALA A 446      86.229 -31.974  30.355  0.00  3.00           H  
ATOM   4699 3HB  ALA A 446      84.600 -32.229  29.685  0.00  3.00           H  
ATOM   4700  N   ASN A 447      83.129 -29.882  30.380  0.00  5.00           N  
ATOM   4701  CA  ASN A 447      82.031 -29.105  29.905  0.00  5.00           C  
ATOM   4702  C   ASN A 447      80.851 -29.971  29.649  0.00  5.00           C  
ATOM   4703  O   ASN A 447      79.754 -29.659  30.105  0.00  5.00           O  
ATOM   4704  CB  ASN A 447      82.395 -28.325  28.655  0.00  5.00           C  
ATOM   4705  CG  ASN A 447      83.328 -27.174  28.909  0.00  5.00           C  
ATOM   4706  ND2 ASN A 447      83.917 -26.681  27.850  0.00  5.00           N  
ATOM   4707  OD1 ASN A 447      83.456 -26.690  30.040  0.00  5.00           O  
ATOM   4708  H   ASN A 447      83.970 -29.930  29.822  0.00  5.00           H  
ATOM   4709  HA  ASN A 447      81.802 -28.313  30.621  0.00  5.00           H  
ATOM   4710 1HB  ASN A 447      82.703 -28.842  27.745  0.00  5.00           H  
ATOM   4711 2HB  ASN A 447      81.384 -27.937  28.527  0.00  5.00           H  
ATOM   4712 1HD2 ASN A 447      84.552 -25.913  27.944  0.00  5.00           H  
ATOM   4713 2HD2 ASN A 447      83.733 -27.071  26.948  0.00  5.00           H  
ATOM   4714  N   LYS A 448      81.062 -31.068  28.900  0.00  6.00           N  
ATOM   4715  CA  LYS A 448      80.092 -32.034  28.476  0.00  6.00           C  
ATOM   4716  C   LYS A 448      80.754 -32.623  27.287  0.00  6.00           C  
ATOM   4717  O   LYS A 448      80.147 -32.837  26.235  0.00  6.00           O  
ATOM   4718  CB  LYS A 448      78.733 -31.419  28.138  0.00  6.00           C  
ATOM   4719  CG  LYS A 448      77.738 -32.392  27.520  0.00  6.00           C  
ATOM   4720  CD  LYS A 448      76.485 -31.674  27.042  0.00  6.00           C  
ATOM   4721  CE  LYS A 448      76.762 -30.849  25.793  0.00  6.00           C  
ATOM   4722  NZ  LYS A 448      75.531 -30.191  25.277  0.00  6.00           N1+
ATOM   4723  H   LYS A 448      82.026 -31.187  28.626  0.00  6.00           H  
ATOM   4724  HA  LYS A 448      79.843 -32.696  29.306  0.00  6.00           H  
ATOM   4725 1HB  LYS A 448      78.322 -31.022  29.067  0.00  6.00           H  
ATOM   4726 2HB  LYS A 448      78.916 -30.599  27.444  0.00  6.00           H  
ATOM   4727 1HG  LYS A 448      78.218 -32.888  26.675  0.00  6.00           H  
ATOM   4728 2HG  LYS A 448      77.468 -33.134  28.270  0.00  6.00           H  
ATOM   4729 1HD  LYS A 448      75.719 -32.419  26.824  0.00  6.00           H  
ATOM   4730 2HD  LYS A 448      76.135 -31.018  27.839  0.00  6.00           H  
ATOM   4731 1HE  LYS A 448      77.502 -30.090  26.041  0.00  6.00           H  
ATOM   4732 2HE  LYS A 448      77.165 -31.513  25.028  0.00  6.00           H  
ATOM   4733 1HZ  LYS A 448      75.757 -29.656  24.450  0.00  6.00           H  
ATOM   4734 2HZ  LYS A 448      74.844 -30.895  25.045  0.00  6.00           H  
ATOM   4735 3HZ  LYS A 448      75.157 -29.575  25.985  0.00  6.00           H  
ATOM   4736  N   LYS A 449      82.058 -32.883  27.445  0.00  6.00           N  
ATOM   4737  CA  LYS A 449      82.849 -33.402  26.381  0.00  6.00           C  
ATOM   4738  C   LYS A 449      83.599 -34.541  26.984  0.00  6.00           C  
ATOM   4739  O   LYS A 449      83.917 -34.534  28.172  0.00  6.00           O  
ATOM   4740  CB  LYS A 449      83.791 -32.350  25.793  0.00  6.00           C  
ATOM   4741  CG  LYS A 449      83.085 -31.169  25.140  0.00  6.00           C  
ATOM   4742  CD  LYS A 449      84.085 -30.177  24.564  0.00  6.00           C  
ATOM   4743  CE  LYS A 449      83.384 -28.962  23.975  0.00  6.00           C  
ATOM   4744  NZ  LYS A 449      84.351 -27.974  23.424  0.00  6.00           N1+
ATOM   4745  H   LYS A 449      82.492 -32.706  28.348  0.00  6.00           H  
ATOM   4746  HA  LYS A 449      82.204 -33.697  25.552  0.00  6.00           H  
ATOM   4747 1HB  LYS A 449      84.418 -31.991  26.610  0.00  6.00           H  
ATOM   4748 2HB  LYS A 449      84.413 -32.854  25.054  0.00  6.00           H  
ATOM   4749 1HG  LYS A 449      82.446 -31.546  24.341  0.00  6.00           H  
ATOM   4750 2HG  LYS A 449      82.472 -30.672  25.891  0.00  6.00           H  
ATOM   4751 1HD  LYS A 449      84.757 -29.858  25.362  0.00  6.00           H  
ATOM   4752 2HD  LYS A 449      84.660 -30.676  23.784  0.00  6.00           H  
ATOM   4753 1HE  LYS A 449      82.720 -29.302  23.181  0.00  6.00           H  
ATOM   4754 2HE  LYS A 449      82.795 -28.492  24.763  0.00  6.00           H  
ATOM   4755 1HZ  LYS A 449      83.846 -27.185  23.044  0.00  6.00           H  
ATOM   4756 2HZ  LYS A 449      84.966 -27.657  24.160  0.00  6.00           H  
ATOM   4757 3HZ  LYS A 449      84.896 -28.408  22.693  0.00  6.00           H  
ATOM   4758  N   THR A 450      83.860 -35.586  26.170  0.00  5.00           N  
ATOM   4759  CA  THR A 450      84.597 -36.673  26.729  0.00  5.00           C  
ATOM   4760  C   THR A 450      85.587 -37.126  25.708  0.00  5.00           C  
ATOM   4761  O   THR A 450      85.319 -37.119  24.507  0.00  5.00           O  
ATOM   4762  CB  THR A 450      83.692 -37.849  27.140  0.00  5.00           C  
ATOM   4763  CG2 THR A 450      84.515 -38.959  27.776  0.00  5.00           C  
ATOM   4764  OG1 THR A 450      82.707 -37.392  28.076  0.00  5.00           O  
ATOM   4765  H   THR A 450      83.563 -35.636  25.206  0.00  5.00           H  
ATOM   4766  HA  THR A 450      85.115 -36.343  27.630  0.00  5.00           H  
ATOM   4767  HB  THR A 450      83.187 -38.234  26.254  0.00  5.00           H  
ATOM   4768  HG1 THR A 450      83.146 -37.035  28.852  0.00  5.00           H  
ATOM   4769 1HG2 THR A 450      83.858 -39.780  28.060  0.00  5.00           H  
ATOM   4770 2HG2 THR A 450      85.257 -39.316  27.062  0.00  5.00           H  
ATOM   4771 3HG2 THR A 450      85.019 -38.574  28.662  0.00  5.00           H  
ATOM   4772  N   VAL A 451      86.784 -37.507  26.183  0.00  6.00           N  
ATOM   4773  CA  VAL A 451      87.795 -38.020  25.324  0.00  6.00           C  
ATOM   4774  C   VAL A 451      88.400 -39.170  26.038  0.00  6.00           C  
ATOM   4775  O   VAL A 451      88.268 -39.280  27.259  0.00  6.00           O  
ATOM   4776  CB  VAL A 451      88.875 -36.977  24.978  0.00  6.00           C  
ATOM   4777  CG1 VAL A 451      88.263 -35.806  24.224  0.00  6.00           C  
ATOM   4778  CG2 VAL A 451      89.570 -36.491  26.241  0.00  6.00           C  
ATOM   4779  H   VAL A 451      86.975 -37.431  27.172  0.00  6.00           H  
ATOM   4780  HA  VAL A 451      87.373 -38.381  24.386  0.00  6.00           H  
ATOM   4781  HB  VAL A 451      89.638 -37.450  24.359  0.00  6.00           H  
ATOM   4782 1HG1 VAL A 451      89.040 -35.079  23.987  0.00  6.00           H  
ATOM   4783 2HG1 VAL A 451      87.810 -36.166  23.300  0.00  6.00           H  
ATOM   4784 3HG1 VAL A 451      87.501 -35.333  24.843  0.00  6.00           H  
ATOM   4785 1HG2 VAL A 451      90.330 -35.756  25.978  0.00  6.00           H  
ATOM   4786 2HG2 VAL A 451      88.837 -36.034  26.906  0.00  6.00           H  
ATOM   4787 3HG2 VAL A 451      90.041 -37.335  26.745  0.00  6.00           H  
ATOM   4788  N   ASP A 452      89.056 -40.089  25.308  0.00  8.00           N  
ATOM   4789  CA  ASP A 452      89.626 -41.204  26.003  0.00  8.00           C  
ATOM   4790  C   ASP A 452      90.894 -40.709  26.610  0.00  8.00           C  
ATOM   4791  O   ASP A 452      91.973 -40.875  26.045  0.00  8.00           O  
ATOM   4792  CB  ASP A 452      89.881 -42.391  25.072  0.00  8.00           C  
ATOM   4793  CG  ASP A 452      90.228 -43.690  25.789  0.00  8.00           C  
ATOM   4794  OD1 ASP A 452      90.371 -43.663  26.988  0.00  8.00           O  
ATOM   4795  OD2 ASP A 452      90.192 -44.720  25.159  0.00  8.00           O1-
ATOM   4796  H   ASP A 452      89.163 -40.027  24.306  0.00  8.00           H  
ATOM   4797  HA  ASP A 452      88.921 -41.573  26.749  0.00  8.00           H  
ATOM   4798 1HB  ASP A 452      89.071 -42.572  24.366  0.00  8.00           H  
ATOM   4799 2HB  ASP A 452      90.758 -42.028  24.535  0.00  8.00           H  
ATOM   4800  N   GLU A 453      90.792 -40.107  27.813  0.00  7.00           N  
ATOM   4801  CA  GLU A 453      91.941 -39.527  28.456  0.00  7.00           C  
ATOM   4802  C   GLU A 453      92.953 -40.584  28.719  0.00  7.00           C  
ATOM   4803  O   GLU A 453      94.147 -40.369  28.518  0.00  7.00           O  
ATOM   4804  CB  GLU A 453      91.552 -38.830  29.762  0.00  7.00           C  
ATOM   4805  CG  GLU A 453      90.758 -37.545  29.577  0.00  7.00           C  
ATOM   4806  CD  GLU A 453      90.315 -36.982  30.898  0.00  7.00           C  
ATOM   4807  OE1 GLU A 453      90.553 -37.611  31.901  0.00  7.00           O  
ATOM   4808  OE2 GLU A 453      89.839 -35.871  30.918  0.00  7.00           O1-
ATOM   4809  H   GLU A 453      89.896 -40.062  28.279  0.00  7.00           H  
ATOM   4810  HA  GLU A 453      92.365 -38.746  27.822  0.00  7.00           H  
ATOM   4811 1HB  GLU A 453      90.961 -39.542  30.339  0.00  7.00           H  
ATOM   4812 2HB  GLU A 453      92.478 -38.610  30.295  0.00  7.00           H  
ATOM   4813 1HG  GLU A 453      91.295 -36.780  29.018  0.00  7.00           H  
ATOM   4814 2HG  GLU A 453      89.885 -37.863  29.008  0.00  7.00           H  
ATOM   4815  N   LYS A 454      92.508 -41.770  29.152  0.00  1.00           N  
ATOM   4816  CA  LYS A 454      93.455 -42.788  29.481  0.00  1.00           C  
ATOM   4817  C   LYS A 454      94.247 -43.092  28.251  0.00  1.00           C  
ATOM   4818  O   LYS A 454      95.467 -43.240  28.303  0.00  1.00           O  
ATOM   4819  CB  LYS A 454      92.764 -44.045  30.012  0.00  1.00           C  
ATOM   4820  CG  LYS A 454      92.115 -43.876  31.380  0.00  1.00           C  
ATOM   4821  CD  LYS A 454      91.426 -45.157  31.827  0.00  1.00           C  
ATOM   4822  CE  LYS A 454      90.743 -44.977  33.174  0.00  1.00           C  
ATOM   4823  NZ  LYS A 454      90.027 -46.209  33.604  0.00  1.00           N1+
ATOM   4824  H   LYS A 454      91.522 -41.962  29.266  0.00  1.00           H  
ATOM   4825  HA  LYS A 454      94.107 -42.440  30.284  0.00  1.00           H  
ATOM   4826 1HB  LYS A 454      92.003 -44.323  29.282  0.00  1.00           H  
ATOM   4827 2HB  LYS A 454      93.520 -44.828  30.064  0.00  1.00           H  
ATOM   4828 1HG  LYS A 454      92.890 -43.609  32.099  0.00  1.00           H  
ATOM   4829 2HG  LYS A 454      91.383 -43.071  31.319  0.00  1.00           H  
ATOM   4830 1HD  LYS A 454      90.684 -45.432  31.076  0.00  1.00           H  
ATOM   4831 2HD  LYS A 454      92.175 -45.946  31.903  0.00  1.00           H  
ATOM   4832 1HE  LYS A 454      91.502 -44.722  33.912  0.00  1.00           H  
ATOM   4833 2HE  LYS A 454      90.031 -44.155  33.089  0.00  1.00           H  
ATOM   4834 1HZ  LYS A 454      89.588 -46.048  34.500  0.00  1.00           H  
ATOM   4835 2HZ  LYS A 454      89.321 -46.445  32.921  0.00  1.00           H  
ATOM   4836 3HZ  LYS A 454      90.686 -46.970  33.684  0.00  1.00           H  
ATOM   4837  N   GLU A 455      93.564 -43.176  27.106  0.00  1.00           N  
ATOM   4838  CA  GLU A 455      94.226 -43.491  25.875  0.00  1.00           C  
ATOM   4839  C   GLU A 455      95.162 -42.381  25.478  0.00  1.00           C  
ATOM   4840  O   GLU A 455      96.303 -42.636  25.092  0.00  1.00           O  
ATOM   4841  CB  GLU A 455      93.204 -43.746  24.765  0.00  1.00           C  
ATOM   4842  CG  GLU A 455      93.813 -44.131  23.425  0.00  1.00           C  
ATOM   4843  CD  GLU A 455      94.426 -45.502  23.477  0.00  1.00           C  
ATOM   4844  OE1 GLU A 455      94.177 -46.208  24.424  0.00  1.00           O  
ATOM   4845  OE2 GLU A 455      95.052 -45.888  22.518  0.00  1.00           O1-
ATOM   4846  H   GLU A 455      92.568 -43.017  27.094  0.00  1.00           H  
ATOM   4847  HA  GLU A 455      94.799 -44.412  25.987  0.00  1.00           H  
ATOM   4848 1HB  GLU A 455      92.553 -44.550  25.111  0.00  1.00           H  
ATOM   4849 2HB  GLU A 455      92.622 -42.831  24.650  0.00  1.00           H  
ATOM   4850 1HG  GLU A 455      93.107 -44.081  22.597  0.00  1.00           H  
ATOM   4851 2HG  GLU A 455      94.597 -43.389  23.277  0.00  1.00           H  
ATOM   4852  N   VAL A 456      94.712 -41.114  25.588  0.00  7.00           N  
ATOM   4853  CA  VAL A 456      95.531 -40.013  25.158  0.00  7.00           C  
ATOM   4854  C   VAL A 456      96.763 -39.902  26.001  0.00  7.00           C  
ATOM   4855  O   VAL A 456      97.871 -39.788  25.479  0.00  7.00           O  
ATOM   4856  CB  VAL A 456      94.764 -38.678  25.210  0.00  7.00           C  
ATOM   4857  CG1 VAL A 456      95.734 -37.511  25.323  0.00  7.00           C  
ATOM   4858  CG2 VAL A 456      93.884 -38.520  23.979  0.00  7.00           C  
ATOM   4859  H   VAL A 456      93.797 -40.927  25.972  0.00  7.00           H  
ATOM   4860  HA  VAL A 456      95.895 -40.162  24.140  0.00  7.00           H  
ATOM   4861  HB  VAL A 456      94.101 -38.684  26.075  0.00  7.00           H  
ATOM   4862 1HG1 VAL A 456      95.174 -36.575  25.359  0.00  7.00           H  
ATOM   4863 2HG1 VAL A 456      96.324 -37.615  26.233  0.00  7.00           H  
ATOM   4864 3HG1 VAL A 456      96.396 -37.503  24.458  0.00  7.00           H  
ATOM   4865 1HG2 VAL A 456      93.349 -37.573  24.033  0.00  7.00           H  
ATOM   4866 2HG2 VAL A 456      94.506 -38.536  23.084  0.00  7.00           H  
ATOM   4867 3HG2 VAL A 456      93.166 -39.340  23.938  0.00  7.00           H  
ATOM   4868  N   LEU A 457      96.609 -39.950  27.332  0.00  8.00           N  
ATOM   4869  CA  LEU A 457      97.753 -39.812  28.193  0.00  8.00           C  
ATOM   4870  C   LEU A 457      98.653 -40.995  28.007  0.00  8.00           C  
ATOM   4871  O   LEU A 457      99.871 -40.877  28.124  0.00  8.00           O  
ATOM   4872  CB  LEU A 457      97.321 -39.681  29.659  0.00  8.00           C  
ATOM   4873  CG  LEU A 457      96.574 -38.387  30.006  0.00  8.00           C  
ATOM   4874  CD1 LEU A 457      96.053 -38.452  31.435  0.00  8.00           C  
ATOM   4875  CD2 LEU A 457      97.505 -37.197  29.825  0.00  8.00           C  
ATOM   4876  H   LEU A 457      95.698 -40.082  27.748  0.00  8.00           H  
ATOM   4877  HA  LEU A 457      98.349 -38.958  27.874  0.00  8.00           H  
ATOM   4878 1HB  LEU A 457      96.644 -40.531  29.721  0.00  8.00           H  
ATOM   4879 2HB  LEU A 457      98.158 -39.832  30.341  0.00  8.00           H  
ATOM   4880  HG  LEU A 457      95.757 -38.283  29.291  0.00  8.00           H  
ATOM   4881 1HD1 LEU A 457      95.524 -37.529  31.672  0.00  8.00           H  
ATOM   4882 2HD1 LEU A 457      95.371 -39.296  31.536  0.00  8.00           H  
ATOM   4883 3HD1 LEU A 457      96.890 -38.577  32.121  0.00  8.00           H  
ATOM   4884 1HD2 LEU A 457      96.972 -36.278  30.071  0.00  8.00           H  
ATOM   4885 2HD2 LEU A 457      98.367 -37.306  30.484  0.00  8.00           H  
ATOM   4886 3HD2 LEU A 457      97.843 -37.154  28.789  0.00  8.00           H  
ATOM   4887  N   LYS A 458      98.070 -42.173  27.731  0.00  1.00           N  
ATOM   4888  CA  LYS A 458      98.837 -43.373  27.570  0.00  1.00           C  
ATOM   4889  C   LYS A 458      99.748 -43.212  26.389  0.00  1.00           C  
ATOM   4890  O   LYS A 458     100.850 -43.756  26.364  0.00  1.00           O  
ATOM   4891  CB  LYS A 458      97.927 -44.589  27.390  0.00  1.00           C  
ATOM   4892  CG  LYS A 458      98.667 -45.901  27.168  0.00  1.00           C  
ATOM   4893  CD  LYS A 458      97.699 -47.068  27.039  0.00  1.00           C  
ATOM   4894  CE  LYS A 458      96.845 -46.943  25.786  0.00  1.00           C  
ATOM   4895  NZ  LYS A 458      95.877 -48.067  25.658  0.00  1.00           N1+
ATOM   4896  H   LYS A 458      97.065 -42.215  27.639  0.00  1.00           H  
ATOM   4897  HA  LYS A 458      99.412 -43.567  28.476  0.00  1.00           H  
ATOM   4898 1HB  LYS A 458      97.314 -44.665  28.289  0.00  1.00           H  
ATOM   4899 2HB  LYS A 458      97.286 -44.385  26.532  0.00  1.00           H  
ATOM   4900 1HG  LYS A 458      99.258 -45.816  26.256  0.00  1.00           H  
ATOM   4901 2HG  LYS A 458      99.331 -46.072  28.015  0.00  1.00           H  
ATOM   4902 1HD  LYS A 458      98.274 -47.994  26.997  0.00  1.00           H  
ATOM   4903 2HD  LYS A 458      97.053 -47.082  27.917  0.00  1.00           H  
ATOM   4904 1HE  LYS A 458      96.302 -46.001  25.835  0.00  1.00           H  
ATOM   4905 2HE  LYS A 458      97.508 -46.935  24.921  0.00  1.00           H  
ATOM   4906 1HZ  LYS A 458      95.332 -47.947  24.816  0.00  1.00           H  
ATOM   4907 2HZ  LYS A 458      96.381 -48.942  25.611  0.00  1.00           H  
ATOM   4908 3HZ  LYS A 458      95.262 -48.074  26.459  0.00  1.00           H  
ATOM   4909  N   SER A 459      99.292 -42.482  25.340  0.00  2.00           N  
ATOM   4910  CA  SER A 459     100.051 -42.283  24.135  0.00  2.00           C  
ATOM   4911  C   SER A 459     101.259 -41.439  24.427  0.00  2.00           C  
ATOM   4912  O   SER A 459     102.266 -41.559  23.733  0.00  2.00           O  
ATOM   4913  CB  SER A 459      99.191 -41.639  23.065  0.00  2.00           C  
ATOM   4914  OG  SER A 459      98.142 -42.474  22.659  0.00  2.00           O  
ATOM   4915  H   SER A 459      98.379 -42.060  25.421  0.00  2.00           H  
ATOM   4916  HA  SER A 459     100.294 -43.213  23.618  0.00  2.00           H  
ATOM   4917 1HB  SER A 459      98.774 -40.714  23.464  0.00  2.00           H  
ATOM   4918 2HB  SER A 459      99.817 -41.412  22.203  0.00  2.00           H  
ATOM   4919  HG  SER A 459      98.502 -43.289  22.303  0.00  2.00           H  
ATOM   4920  N   LEU A 460     101.187 -40.567  25.440  0.00  7.00           N  
ATOM   4921  CA  LEU A 460     102.212 -39.613  25.796  0.00  7.00           C  
ATOM   4922  C   LEU A 460     103.329 -40.278  26.545  0.00  7.00           C  
ATOM   4923  O   LEU A 460     103.304 -41.465  26.870  0.00  7.00           O  
ATOM   4924  CB  LEU A 460     101.616 -38.474  26.632  0.00  7.00           C  
ATOM   4925  CG  LEU A 460     100.934 -37.361  25.827  0.00  7.00           C  
ATOM   4926  CD1 LEU A 460      99.972 -37.965  24.813  0.00  7.00           C  
ATOM   4927  CD2 LEU A 460     100.200 -36.424  26.774  0.00  7.00           C  
ATOM   4928  H   LEU A 460     100.341 -40.603  25.990  0.00  7.00           H  
ATOM   4929  HA  LEU A 460     102.617 -39.158  24.893  0.00  7.00           H  
ATOM   4930 1HB  LEU A 460     100.873 -39.037  27.195  0.00  7.00           H  
ATOM   4931 2HB  LEU A 460     102.349 -38.051  27.320  0.00  7.00           H  
ATOM   4932  HG  LEU A 460     101.720 -36.788  25.334  0.00  7.00           H  
ATOM   4933 1HD1 LEU A 460      99.492 -37.167  24.245  0.00  7.00           H  
ATOM   4934 2HD1 LEU A 460     100.522 -38.614  24.131  0.00  7.00           H  
ATOM   4935 3HD1 LEU A 460      99.212 -38.546  25.334  0.00  7.00           H  
ATOM   4936 1HD2 LEU A 460      99.716 -35.633  26.201  0.00  7.00           H  
ATOM   4937 2HD2 LEU A 460      99.447 -36.983  27.329  0.00  7.00           H  
ATOM   4938 3HD2 LEU A 460     100.911 -35.982  27.473  0.00  7.00           H
[truncated: 1,929,347 more chars]
